# Supplementary material for: Linear and branched β-Glucans degrading enzymes from versatile Bacteroides uniformis JCM 13288T and their roles in cooperation with gut bacteria
Source: Gut Microbes. 2020 Oct 10;12(1):1826761. doi: 10.1080/19490976.2020.1826761 (PMC7553746; doi:10.1080/19490976.2020.1826761)
Supplement: Supplemental Material [file KGMI_A_1826761_SM4192.zip]

Archive with 3 entries (2 files):
- Supplementary information/
- Supplementary information/Supplementary file 2.xlsx
- Supplementary information/Supplementary.docx
