# Supplementary material for: Linear and branched β-Glucans degrading enzymes from versatile Bacteroides uniformis JCM 13288T and their roles in cooperation with gut bacteria
Source: Gut Microbes. 2020 Oct 10;12(1):1826761. doi: 10.1080/19490976.2020.1826761 (PMC7553746; doi:10.1080/19490976.2020.1826761)
Supplement: Supplemental Material [file KGMI_A_1826761_SM4192.zip › Supplementary information/Supplementary file 2.xlsx]

## Sheet: bunif
Contig	Start	End	Gene_ID	Strand	Description	RefSeq description	CAZyme	PUL	Transposase
tig00000009	639	938	BUNIF_00001	+	hypothetical protein;	mobilization protein B (plasmid) [Bacteroides fragilis]	--------	--------	--------
tig00000009	1243	1695	BUNIF_00002	+	hypothetical protein;	hypothetical protein [Bacteria]	--------	--------	--------
tig00000009	1715	1945	BUNIF_00003	+	hypothetical protein;	hypothetical protein [Bacteria]	--------	--------	--------
tig00000009	1982	2623	BUNIF_00004	-	hypothetical protein;	replication initiation protein [Bacteria]	--------	--------	--------
tig00000009	2697	3008	BUNIF_00005	-	hypothetical protein;	replication initiation protein, partial [Bacteroides ovatus]	--------	--------	--------
tig00000009	3250	3660	BUNIF_00006	+	hypothetical protein;	hypothetical protein, partial [Bacteroides fragilis]	--------	--------	--------
tig00000009	3680	3910	BUNIF_00007	+	hypothetical protein;	hypothetical protein PBFUK1_02 (plasmid) [Bacteroides fragilis]	--------	--------	--------
tig00000009	3949	4953	BUNIF_00008	-	hypothetical protein;	replication protein A (plasmid) [Bacteroides fragilis]	--------	--------	--------
tig00000009	4904	5089	BUNIF_00009	-	hypothetical protein;	hypothetical protein [Bacteria]	--------	--------	--------
tig00000009	5553	5804	BUNIF_00010	+	hypothetical protein;	hypothetical protein [Bacteroides intestinalis]	--------	--------	--------
tig00000009	5801	6076	BUNIF_00011	+	hypothetical protein;	addiction module toxin (plasmid) [Bacteroides fragilis]	--------	--------	--------
tig00000009	6087	6284	BUNIF_00012	+	hypothetical protein;	hypothetical protein [Bacteria]	--------	--------	--------
tig00000009	6477	6776	BUNIF_00013	+	hypothetical protein;	mobilization protein A (plasmid) [Bacteroides fragilis]	--------	--------	--------
tig00000009	6773	7567	BUNIF_00014	+	hypothetical protein;	mobilization protein B (plasmid) [Bacteroides fragilis]	--------	--------	--------
tig00000009	7524	7976	BUNIF_00015	+	hypothetical protein;	hypothetical protein [Bacteria]	--------	--------	--------
tig00000009	7996	8226	BUNIF_00016	+	hypothetical protein;	hypothetical protein [Bacteria]	--------	--------	--------
tig00000009	8263	9429	BUNIF_00017	-	hypothetical protein;	replication initiation protein [Bacteria]	--------	--------	--------
tig00000009	9528	9938	BUNIF_00018	+	hypothetical protein;	hypothetical protein, partial [Bacteroides fragilis]	--------	--------	--------
tig00000009	9958	10188	BUNIF_00019	+	hypothetical protein;	hypothetical protein PBFUK1_02 (plasmid) [Bacteroides fragilis]	--------	--------	--------
tig00000009	10227	11231	BUNIF_00020	-	hypothetical protein;	replication protein A (plasmid) [Bacteroides fragilis]	--------	--------	--------
tig00000009	11182	11367	BUNIF_00021	-	hypothetical protein;	hypothetical protein [Bacteria]	--------	--------	--------
tig00000009	11619	11849	BUNIF_00022	+	hypothetical protein;	#N/A	--------	--------	--------
tig00000009	11831	12082	BUNIF_00023	+	hypothetical protein;	hypothetical protein [Bacteroides intestinalis]	--------	--------	--------
tig00000009	12079	12456	BUNIF_00024	+	hypothetical protein;	addiction module toxin (plasmid) [Bacteroides fragilis]	--------	--------	--------
tig00000010	107	751	BUNIF_00025	-	hypothetical protein;	rolling-cycle type replication protein (plasmid) [Bacteroides fragilis]	--------	--------	--------
tig00000010	804	1076	BUNIF_00026	+	hypothetical protein;	hypothetical protein [Bacteroides]	--------	--------	--------
tig00000010	1389	1787	BUNIF_00027	-	hypothetical protein;	hypothetical protein pBFP35_p5 (plasmid) [Bacteroides fragilis]	--------	--------	--------
tig00000010	1824	2144	BUNIF_00028	-	mazF9_1;Endoribonuclease MazF9	putative plasmid partition protein (plasmid) [Bacteroides fragilis]	--------	--------	--------
tig00000010	2138	2386	BUNIF_00029	-	hypothetical protein;	putative plasmid stability protein (plasmid) [Bacteroides fragilis]	--------	--------	--------
tig00000010	2791	4041	BUNIF_00030	+	hypothetical protein;	NBU/pMV158-type mobilization protein (plasmid) [Bacteroides fragilis]	--------	--------	--------
tig00000010	4112	4882	BUNIF_00031	-	hypothetical protein;	hypothetical lipoprotein (plasmid) [Bacteroides fragilis]	--------	--------	--------
tig00000010	4974	5435	BUNIF_00032	+	hypothetical protein;	putative integral membrane protein (plasmid) [Bacteroides fragilis]	--------	--------	--------
tig00000010	5439	6488	BUNIF_00033	-	hypothetical protein;	rolling-cycle type replication protein (plasmid) [Bacteroides fragilis]	--------	--------	--------
tig00000010	6979	7377	BUNIF_00034	-	hypothetical protein;	hypothetical protein pBFP35_p5 (plasmid) [Bacteroides fragilis]	--------	--------	--------
tig00000010	7414	7734	BUNIF_00035	-	mazF9_2;Endoribonuclease MazF9	putative plasmid partition protein (plasmid) [Bacteroides fragilis]	--------	--------	--------
tig00000010	7728	7976	BUNIF_00036	-	hypothetical protein;	putative plasmid stability protein (plasmid) [Bacteroides fragilis]	--------	--------	--------
tig00000010	8381	9631	BUNIF_00037	+	hypothetical protein;	NBU/pMV158-type mobilization protein (plasmid) [Bacteroides fragilis]	--------	--------	--------
tig00000010	9701	10453	BUNIF_00038	-	hypothetical protein;	hypothetical lipoprotein (plasmid) [Bacteroides fragilis]	--------	--------	--------
tig00000010	10562	10855	BUNIF_00039	+	hypothetical protein;	putative integral membrane protein (plasmid) [Bacteroides fragilis]	--------	--------	--------
tig00000011	195	347	BUNIF_00040	+	hypothetical protein;	plasmid mobilization relaxosome protein MobC [Bacteroidales]	--------	--------	--------
tig00000011	344	652	BUNIF_00041	+	hypothetical protein;	mobilization protein [Bacteroides vulgatus]	--------	--------	--------
tig00000011	977	1267	BUNIF_00042	+	hypothetical protein;	#N/A	--------	--------	--------
tig00000011	1334	1723	BUNIF_00043	-	hypothetical protein;	#N/A	--------	--------	--------
tig00000011	1776	2009	BUNIF_00044	+	hypothetical protein;	hypothetical protein [Bacteroidales]	--------	--------	--------
tig00000011	2041	2754	BUNIF_00045	+	hypothetical protein;	hypothetical protein [Bacteroides vulgatus]	--------	--------	--------
tig00000011	2799	2954	BUNIF_00046	-	hypothetical protein;	Fic family protein [Parabacteroides timonensis]	--------	--------	--------
tig00000011	3565	3714	BUNIF_00047	-	hypothetical protein;	hypothetical protein [Bacteroides intestinalis]	--------	--------	--------
tig00000011	3720	3950	BUNIF_00048	-	hypothetical protein;	hypothetical protein [Bacteroides]	--------	--------	--------
tig00000011	4045	4236	BUNIF_00049	-	hypothetical protein;	#N/A	--------	--------	--------
tig00000011	4220	4453	BUNIF_00050	-	hypothetical protein;	hypothetical protein [Bacteroidales]	--------	--------	--------
tig00000011	4466	4573	BUNIF_00051	-	hypothetical protein;	#N/A	--------	--------	--------
tig00000011	4638	5363	BUNIF_00052	-	manC1;Mannose-1-phosphate guanylyltransferase 1	cupin domain-containing protein [Bacteroidales]	--------	--------	--------
tig00000011	5429	5863	BUNIF_00053	-	hypothetical protein;	cupin domain-containing protein [Bacteroidales]	--------	--------	--------
tig00000011	5910	6755	BUNIF_00054	-	hypothetical protein;	glycosyltransferase family 4 protein [Bacteroidales]	GT4	--------	--------
tig00000011	7195	7620	BUNIF_00055	-	hypothetical protein;	acyltransferase [Bacteroidales]	--------	--------	--------
tig00000011	7601	7729	BUNIF_00056	-	hypothetical protein;	glycosyltransferase family 2 protein [Bacteroidales]	--------	--------	--------
tig00000011	7848	8513	BUNIF_00057	-	arnC_1;Undecaprenyl-phosphate 4-deoxy-4-formamido-L-arabinose transferase	glycosyltransferase family 2 protein [Bacteroidales]	GT2	--------	--------
tig00000011	8476	8580	BUNIF_00058	-	hypothetical protein;	#N/A	--------	--------	--------
tig00000011	8541	9629	BUNIF_00059	-	hypothetical protein;	EpsG family protein [Bacteroidales]	--------	--------	--------
tig00000011	9626	10726	BUNIF_00060	-	pimB_1;GDP-mannose-dependent alpha-(1-6)-phosphatidylinositol monomannoside mannosyltransferase	glycosyltransferase family 4 protein [Bacteroidales]	GT4	--------	--------
tig00000011	10713	11615	BUNIF_00061	-	hypothetical protein;	glycosyltransferase [Bacteroidales]	GT2	--------	--------
tig00000011	12308	13024	BUNIF_00062	-	hypothetical protein;	glycosyltransferase family 4 protein [Bacteroidales]	GT4	--------	--------
tig00000011	13027	14361	BUNIF_00063	-	hypothetical protein;	hypothetical protein [Bacteroidales]	GT4	--------	--------
tig00000011	14390	15889	BUNIF_00064	-	hypothetical protein;	hypothetical protein [Bacteroidales]	--------	--------	--------
tig00000011	15897	16388	BUNIF_00065	-	hypothetical protein;	acyltransferase family protein [Bacteroidales]	--------	--------	--------
tig00000011	16726	16896	BUNIF_00066	-	hypothetical protein;	acyltransferase family protein [Parabacteroides distasonis]	--------	--------	--------
tig00000011	16883	18055	BUNIF_00067	-	wbpA_1;UDP-N-acetyl-D-glucosamine 6-dehydrogenase	nucleotide sugar dehydrogenase [Bacteroidales]	--------	--------	--------
tig00000011	18175	19152	BUNIF_00068	-	wbgU_1;UDP-N-acetylglucosamine 4-epimerase	SDR family oxidoreductase [Bacteroidales]	--------	--------	--------
tig00000011	19389	20105	BUNIF_00069	-	ywqE_1;Tyrosine-protein phosphatase YwqE	hypothetical protein [Bacteroidales]	--------	--------	--------
tig00000011	20193	22586	BUNIF_00070	-	ptk_1;Tyrosine-protein kinase ptk	polysaccharide biosynthesis tyrosine autokinase [Bacteroidales]	--------	--------	--------
tig00000011	22772	23392	BUNIF_00071	-	hypothetical protein;	hypothetical protein [Bacteroidales]	--------	--------	--------
tig00000011	23405	24526	BUNIF_00072	-	tagO_1;putative undecaprenyl-phosphate N-acetylglucosaminyl 1-phosphate transferase	undecaprenyl/decaprenyl-phosphate alpha-N-acetylglucosaminyl 1-phosphate transferase [Bacteroidales]	--------	--------	--------
tig00000011	24601	25179	BUNIF_00073	-	rfaH_1;Transcription antitermination protein RfaH	UpxY family transcription antiterminator [Bacteroidales]	--------	--------	--------
tig00000011	25200	25295	BUNIF_00074	-	hypothetical protein;	#N/A	--------	--------	--------
tig00000011	26049	27269	BUNIF_00075	-	xerC_1;Tyrosine recombinase XerC	site-specific integrase [Bacteroidales]	--------	--------	--------
tig00000011	27835	28146	BUNIF_00076	+	hypothetical protein;	DUF2958 domain-containing protein [Bacteroidales]	--------	--------	--------
tig00000011	28220	28456	BUNIF_00077	+	hypothetical protein;	hypothetical protein [Bacteroidales]	--------	--------	--------
tig00000011	28470	28718	BUNIF_00078	+	hypothetical protein;	hypothetical protein [Bacteroidales]	--------	--------	--------
tig00000011	28762	29199	BUNIF_00079	+	hypothetical protein;	hypothetical protein [Bacteroidales]	--------	--------	--------
tig00000011	29468	29977	BUNIF_00080	+	hypothetical protein;	hypothetical protein [Bacteroidales]	--------	--------	--------
tig00000011	29993	30280	BUNIF_00081	-	hypothetical protein;	hypothetical protein [Bacteroides coprocola]	--------	--------	--------
tig00000011	30391	31893	BUNIF_00082	-	hypothetical protein;	type II toxin-antitoxin system HipA family toxin [Bacteroidales]	--------	--------	--------
tig00000011	31907	32227	BUNIF_00083	-	hypothetical protein;	helix-turn-helix transcriptional regulator [Bacteroidales]	--------	--------	--------
tig00000011	32327	33916	BUNIF_00084	-	hypothetical protein;	type II toxin-antitoxin system HipA family toxin [Bacteroidales]	--------	--------	--------
tig00000011	33909	34223	BUNIF_00085	-	hypothetical protein;	helix-turn-helix domain-containing protein [Bacteroidales]	--------	--------	--------
tig00000011	34674	35954	BUNIF_00086	+	hypothetical protein;	ATP-binding protein [Bacteroidales]	--------	--------	--------
tig00000011	36260	37321	BUNIF_00087	-	hypothetical protein;	LuxR family transcriptional regulator [Bacteroides sp. AF34-31BH]	--------	--------	--------
tig00000011	37494	37607	BUNIF_00088	-	hypothetical protein;	#N/A	--------	--------	--------
tig00000011	37635	37889	BUNIF_00089	+	hypothetical protein;	DUF3575 domain-containing protein [Bacteroides fragilis]	--------	--------	--------
tig00000011	37961	38854	BUNIF_00090	+	hypothetical protein;	DUF3575 domain-containing protein [Bacteroidales]	--------	--------	--------
tig00000011	38851	39771	BUNIF_00091	+	hypothetical protein;	DUF5119 domain-containing protein [Bacteroidales]	--------	--------	--------
tig00000011	39835	40959	BUNIF_00092	+	hypothetical protein;	fimbrillin family protein [Bacteroides]	--------	--------	--------
tig00000011	40895	41047	BUNIF_00093	-	hypothetical protein;	#N/A	--------	--------	--------
tig00000011	41148	41405	BUNIF_00094	-	hypothetical protein;	hypothetical protein BT_p548230 (plasmid) [Bacteroides thetaiotaomicron VPI-5482]	--------	--------	--------
tig00000011	41410	42168	BUNIF_00095	-	soj_1;Sporulation initiation inhibitor protein Soj	ParA family protein [Bacteroidales]	CBM48	--------	--------
tig00000011	42276	43439	BUNIF_00096	-	IS4 family transposase ISCARN70;	IS4 family transposase [Bacteroides ilei]	--------	--------	Transposase
tig00000011	43794	44123	BUNIF_00097	+	hypothetical protein;	hypothetical protein [Bacteroidales]	--------	--------	--------
tig00000011	44127	44963	BUNIF_00098	+	hypothetical protein;	DNA-binding protein [Bacteroidales]	--------	--------	--------
tig00000011	44977	45102	BUNIF_00099	+	hypothetical protein;	#N/A	--------	--------	--------
tig00000011	45205	45894	BUNIF_00100	+	hypothetical protein;	helix-turn-helix domain-containing protein [Bacteroidales]	--------	--------	--------
tig00000011	45970	46122	BUNIF_00101	+	hypothetical protein;	hypothetical protein [Bacteroides sp. AF39-10AT]	--------	--------	--------
tig00000011	46119	46613	BUNIF_00102	-	luxQ;Autoinducer 2 sensor kinase/phosphatase LuxQ	hybrid sensor histidine kinase/response regulator, partial [Bacteroidales]	--------	--------	--------
tig00000011	46748	47536	BUNIF_00103	-	hypothetical protein;	radical SAM mobile pair protein B [Parabacteroides sp. SN4]	--------	--------	--------
tig00000011	47533	48168	BUNIF_00104	-	hypothetical protein;	radical SAM mobile pair protein A [Bacteroidales]	--------	--------	--------
tig00000011	48198	48974	BUNIF_00105	-	hypothetical protein;	MBL fold metallo-hydrolase [Bacteroidales]	--------	--------	--------
tig00000011	49105	50004	BUNIF_00106	+	hypothetical protein;	helix-turn-helix domain-containing protein [Bacteroidales]	--------	--------	--------
tig00000011	50052	50201	BUNIF_00107	-	hypothetical protein;	hypothetical protein [Bacteroidales]	--------	--------	--------
tig00000011	50264	50923	BUNIF_00108	+	rhaS_1;HTH-type transcriptional activator RhaS	helix-turn-helix transcriptional regulator [Bacteroidales]	--------	--------	--------
tig00000011	50945	51892	BUNIF_00109	-	hypothetical protein;	mobilization protein [Bacteroidales]	--------	--------	--------
tig00000011	51889	52281	BUNIF_00110	-	hypothetical protein;	MobC family plasmid mobilization relaxosome protein [Bacteroidales]	--------	--------	--------
tig00000011	52396	53007	BUNIF_00111	-	IS1380 family transposase ISBf12;	IS1380 family transposase [Riemerella anatipestifer]	--------	--------	Transposase
tig00000011	53155	53556	BUNIF_00112	-	IS1380 family transposase IS613;	IS1380 family transposase [Parabacteroides distasonis]	--------	--------	Transposase
tig00000011	54014	55222	BUNIF_00113	+	hypothetical protein;	hypothetical protein [Bacteroidales]	--------	--------	--------
tig00000011	56104	56730	BUNIF_00114	+	hypothetical protein;	JAB domain-containing protein [Bacteroidales]	--------	--------	--------
tig00000011	56699	56929	BUNIF_00115	+	hypothetical protein;	hypothetical protein [Bacteroidales]	--------	--------	--------
tig00000011	56907	57317	BUNIF_00116	+	hypothetical protein;	hypothetical protein [Bacteroidales]	--------	--------	--------
tig00000011	57666	58064	BUNIF_00117	+	hypothetical protein;	hypothetical protein [Bacteroidales]	--------	--------	--------
tig00000011	58176	58772	BUNIF_00118	-	hin_1;DNA-invertase hin	recombinase family protein [Bacteroidales]	--------	--------	--------
tig00000011	58814	59143	BUNIF_00119	-	hypothetical protein;	hypothetical protein [Bacteroides caccae]	--------	--------	--------
tig00000011	59350	60012	BUNIF_00120	-	hypothetical protein;	DNA-binding protein [Bacteroidales]	--------	--------	--------
tig00000011	60446	60694	BUNIF_00121	+	hypothetical protein;	hypothetical protein [Bacteroidales]	--------	--------	--------
tig00000011	60688	61008	BUNIF_00122	+	mazF9_3;Endoribonuclease MazF9	type II toxin-antitoxin system PemK/MazF family toxin [Bacteroidales]	--------	--------	--------
tig00000011	61058	61456	BUNIF_00123	+	hypothetical protein;	hypothetical protein [Bacteroidales]	--------	--------	--------
tig00000011	61556	61840	BUNIF_00124	+	hup_1;DNA-binding protein HU	integration host factor subunit beta [Bacteroidales]	--------	--------	--------
tig00000011	61853	62125	BUNIF_00125	+	hypothetical protein;	hypothetical protein [Bacteroidales]	--------	--------	--------
tig00000011	62187	62564	BUNIF_00126	-	hypothetical protein;	hypothetical protein [Bacteroidales]	--------	--------	--------
tig00000011	62579	62905	BUNIF_00127	-	hypothetical protein;	hypothetical protein [Bacteroidales]	--------	--------	--------
tig00000011	62951	63205	BUNIF_00128	-	hypothetical protein;	hypothetical protein [Bacteroidales]	--------	--------	--------
tig00000011	64011	64490	BUNIF_00129	+	hypothetical protein;	hypothetical protein [Bacteroidales]	--------	--------	--------
tig00000011	64547	64810	BUNIF_00130	+	hypothetical protein;	hypothetical protein [Bacteroidales]	--------	--------	--------
tig00000011	64826	65551	BUNIF_00131	+	hypothetical protein;	SAM-dependent DNA methyltransferase [Bacteroidales]	--------	--------	--------
tig00000011	65581	65904	BUNIF_00132	+	hypothetical protein;	hypothetical protein [Bacteroidales]	--------	--------	--------
tig00000011	65904	66257	BUNIF_00133	+	hypothetical protein;	hypothetical protein [Bacteroidales]	--------	--------	--------
tig00000011	67066	67632	BUNIF_00134	+	hypothetical protein;	phosphoribosyltransferase [Bacteroidales]	--------	--------	--------
tig00000011	67634	68230	BUNIF_00135	+	hypothetical protein;	DUF1273 family protein [Bacteroidales]	--------	--------	--------
tig00000011	68441	69604	BUNIF_00136	-	hypothetical protein;	IS4 family transposase [Bacteroidales]	--------	--------	Transposase
tig00000011	69748	69885	BUNIF_00137	+	hypothetical protein;	#N/A	--------	--------	--------
tig00000011	69875	70027	BUNIF_00138	+	hypothetical protein;	#N/A	--------	--------	--------
tig00000011	70041	70490	BUNIF_00139	+	hypothetical protein;	DUF3791 domain-containing protein [Bacteroidales]	--------	--------	--------
tig00000011	70487	70969	BUNIF_00140	+	hypothetical protein;	DUF3990 domain-containing protein [Bacteroidales]	--------	--------	--------
tig00000011	71841	72176	BUNIF_00141	+	hypothetical protein;	single-stranded DNA-binding protein [Bacteroidales]	--------	--------	--------
tig00000011	72346	72684	BUNIF_00142	+	hypothetical protein;	helix-turn-helix transcriptional regulator [Bacteroidales]	--------	--------	--------
tig00000011	72681	72968	BUNIF_00143	+	hypothetical protein;	type II toxin-antitoxin system HipA family toxin [Bacteroidales]	--------	--------	--------
tig00000011	72923	73957	BUNIF_00144	+	hypothetical protein;	type II toxin-antitoxin system HipA family toxin [Bacteroidales]	--------	--------	--------
tig00000011	74115	74276	BUNIF_00145	-	hypothetical protein;	#N/A	--------	--------	--------
tig00000011	74726	74842	BUNIF_00146	-	hypothetical protein;	#N/A	--------	--------	--------
tig00000011	75023	75421	BUNIF_00147	+	Single-stranded DNA-binding protein;	single-stranded DNA-binding protein [Bacteroidales]	--------	--------	--------
tig00000011	76174	76365	BUNIF_00148	+	hypothetical protein;	hypothetical protein [Bacteroidales]	--------	--------	--------
tig00000011	76362	76772	BUNIF_00149	+	hypothetical protein;	hypothetical protein [Bacteroidales]	--------	--------	--------
tig00000011	76774	78021	BUNIF_00150	+	hypothetical protein;	hypothetical protein [Bacteroidales]	--------	--------	--------
tig00000011	78120	78605	BUNIF_00151	-	hypothetical protein;	hypothetical protein [Bacteroidales]	--------	--------	--------
tig00000011	78659	79684	BUNIF_00152	-	hypothetical protein;	toprim domain-containing protein [Bacteroidales]	--------	--------	--------
tig00000011	79820	80239	BUNIF_00153	-	hypothetical protein;	hypothetical protein [Bacteroidales]	--------	--------	--------
tig00000011	80262	82208	BUNIF_00154	-	hypothetical protein;	conjugal transfer protein TraG [Bacteroidales]	--------	--------	--------
tig00000011	82220	82561	BUNIF_00155	-	Single-stranded DNA-binding protein;	single-stranded DNA-binding protein [Bacteroidales]	--------	--------	--------
tig00000011	82581	83774	BUNIF_00156	-	traC;DNA primase TraC	DUF1738 domain-containing protein [Bacteroidales]	--------	--------	--------
tig00000011	83778	83963	BUNIF_00157	-	hypothetical protein;	hypothetical protein [Bacteroidales]	--------	--------	--------
tig00000011	83982	85454	BUNIF_00158	-	hypothetical protein;	DUF3945 domain-containing protein [Bacteroidales]	--------	--------	--------
tig00000011	85451	86563	BUNIF_00159	-	hypothetical protein;	DUF4138 domain-containing protein [Bacteroidales]	--------	--------	--------
tig00000011	86576	86761	BUNIF_00160	-	hypothetical protein;	hypothetical protein [Bacteroidales]	--------	--------	--------
tig00000011	86758	88041	BUNIF_00161	-	hypothetical protein;	conjugative transposon protein TraM [Bacteroidales]	--------	--------	--------
tig00000011	88028	88726	BUNIF_00162	-	hypothetical protein;	hypothetical protein [Bacteroidales]	--------	--------	--------
tig00000011	88731	89786	BUNIF_00163	-	hypothetical protein;	hypothetical protein [Bacteroidales]	--------	--------	--------
tig00000011	89793	90389	BUNIF_00164	-	hypothetical protein;	hypothetical protein [Bacteroidales]	--------	--------	--------
tig00000011	90395	90616	BUNIF_00165	-	hypothetical protein;	hypothetical protein [Bacteroidales]	--------	--------	--------
tig00000011	90609	92336	BUNIF_00166	-	hypothetical protein;	TraG family conjugative transposon ATPase [Bacteroides vulgatus]	--------	--------	--------
tig00000011	92369	93214	BUNIF_00167	-	hypothetical protein;	TraG family conjugative transposon ATPase [Bacteroides eggerthii]	--------	--------	--------
tig00000011	93211	93522	BUNIF_00168	-	hypothetical protein;	hypothetical protein [Bacteroidales]	--------	--------	--------
tig00000011	93535	93879	BUNIF_00169	-	hypothetical protein;	hypothetical protein, partial [Bacteroidales]	--------	--------	--------
tig00000011	93898	94242	BUNIF_00170	-	hypothetical protein;	hypothetical protein [Bacteroidales]	--------	--------	--------
tig00000011	94239	94451	BUNIF_00171	-	hypothetical protein;	hypothetical protein [Bacteroidales]	--------	--------	--------
tig00000011	94470	95048	BUNIF_00172	-	hypothetical protein;	hypothetical protein [Bacteroidales]	--------	--------	--------
tig00000011	95537	96046	BUNIF_00173	-	hypothetical protein;	Crp/Fnr family transcriptional regulator [Bacteroides caccae]	--------	--------	--------
tig00000011	96195	97325	BUNIF_00174	-	hypothetical protein;	hypothetical protein [Bacteroidales]	--------	--------	--------
tig00000011	98018	98500	BUNIF_00175	-	hypothetical protein;	DUF3408 domain-containing protein [Bacteroidales]	--------	--------	--------
tig00000011	98505	99203	BUNIF_00176	-	hypothetical protein;	ParA family protein [Bacteroidales]	--------	--------	--------
tig00000011	99559	99945	BUNIF_00177	+	hypothetical protein;	plasmid mobilization relaxosome protein MobC [Bacteroidales]	--------	--------	--------
tig00000011	99942	101342	BUNIF_00178	+	hypothetical protein;	mobilization protein [Bacteroidales]	--------	--------	--------
tig00000011	101370	102353	BUNIF_00179	+	hypothetical protein;	hypothetical protein [Bacteroidales]	--------	--------	--------
tig00000011	102398	102553	BUNIF_00180	-	hypothetical protein;	Fic family protein [Parabacteroides timonensis]	--------	--------	--------
tig00000011	103165	103824	BUNIF_00181	-	hypothetical protein;	hypothetical protein [Bacteroidales]	--------	--------	--------
tig00000011	103821	104054	BUNIF_00182	-	hypothetical protein;	hypothetical protein [Bacteroidales]	--------	--------	--------
tig00000011	104067	104174	BUNIF_00183	-	hypothetical protein;	#N/A	--------	--------	--------
tig00000011	104168	105508	BUNIF_00184	-	rfbM_1;Mannose-1-phosphate guanylyltransferase RfbM	cupin domain-containing protein [Bacteroidales]	--------	--------	--------
tig00000011	105514	106650	BUNIF_00185	-	pglA_1;N%2CN'-diacetylbacillosaminyl-diphospho-undecaprenol alpha-1%2C3-N-acetylgalactosaminyltransferase	glycosyltransferase family 4 protein [Bacteroidales]	GT4	--------	--------
tig00000011	106647	107225	BUNIF_00186	-	dapH;2%2C3%2C4%2C5-tetrahydropyridine-2%2C6-dicarboxylate N-acetyltransferase	acyltransferase [Bacteroidales]	--------	--------	--------
tig00000011	107206	108120	BUNIF_00187	-	arnC_2;Undecaprenyl-phosphate 4-deoxy-4-formamido-L-arabinose transferase	glycosyltransferase family 2 protein [Bacteroidales]	GT2	--------	--------
tig00000011	108083	108187	BUNIF_00188	-	hypothetical protein;	#N/A	--------	--------	--------
tig00000011	108148	109236	BUNIF_00189	-	hypothetical protein;	EpsG family protein [Bacteroidales]	--------	--------	--------
tig00000011	109233	110333	BUNIF_00190	-	pimB_2;GDP-mannose-dependent alpha-(1-6)-phosphatidylinositol monomannoside mannosyltransferase	glycosyltransferase family 4 protein [Bacteroidales]	GT4	--------	--------
tig00000011	110320	111222	BUNIF_00191	-	hypothetical protein;	glycosyltransferase [Bacteroidales]	GT2	--------	--------
tig00000011	111457	112632	BUNIF_00192	-	Glycogen synthase;	glycosyltransferase family 4 protein [Bacteroidales]	GT4	--------	--------
tig00000011	112635	113969	BUNIF_00193	-	hypothetical protein;	hypothetical protein [Bacteroidales]	GT4	--------	--------
tig00000011	113966	115498	BUNIF_00194	-	hypothetical protein;	hypothetical protein [Bacteroidales]	--------	--------	--------
tig00000011	115506	115997	BUNIF_00195	-	hypothetical protein;	acyltransferase family protein [Bacteroidales]	--------	--------	--------
tig00000011	116299	116505	BUNIF_00196	-	hypothetical protein;	acyltransferase family protein [Parabacteroides distasonis]	--------	--------	--------
tig00000011	116492	117760	BUNIF_00197	-	wbpA_2;UDP-N-acetyl-D-glucosamine 6-dehydrogenase	nucleotide sugar dehydrogenase [Bacteroidales]	--------	--------	--------
tig00000011	117783	118760	BUNIF_00198	-	wbgU_2;UDP-N-acetylglucosamine 4-epimerase	SDR family oxidoreductase [Bacteroidales]	--------	--------	--------
tig00000011	118999	119715	BUNIF_00199	-	ywqE_2;Tyrosine-protein phosphatase YwqE	hypothetical protein [Bacteroidales]	--------	--------	--------
tig00000011	119803	122196	BUNIF_00200	-	ptk_2;Tyrosine-protein kinase ptk	polysaccharide biosynthesis tyrosine autokinase [Bacteroidales]	--------	--------	--------
tig00000011	122210	123001	BUNIF_00201	-	hypothetical protein;	hypothetical protein [Bacteroidales]	--------	--------	--------
tig00000011	123014	124135	BUNIF_00202	-	tagO_2;putative undecaprenyl-phosphate N-acetylglucosaminyl 1-phosphate transferase	undecaprenyl/decaprenyl-phosphate alpha-N-acetylglucosaminyl 1-phosphate transferase [Bacteroidales]	--------	--------	--------
tig00000011	124210	124788	BUNIF_00203	-	rfaH_2;Transcription antitermination protein RfaH	UpxY family transcription antiterminator [Bacteroidales]	--------	--------	--------
tig00000011	124810	124905	BUNIF_00204	-	hypothetical protein;	#N/A	--------	--------	--------
tig00000011	125658	126878	BUNIF_00205	-	xerC_2;Tyrosine recombinase XerC	site-specific integrase [Bacteroidales]	--------	--------	--------
tig00000011	127443	127754	BUNIF_00206	+	hypothetical protein;	DUF2958 domain-containing protein [Bacteroidales]	--------	--------	--------
tig00000011	127828	128064	BUNIF_00207	+	hypothetical protein;	hypothetical protein [Bacteroidales]	--------	--------	--------
tig00000011	128078	128326	BUNIF_00208	+	hypothetical protein;	hypothetical protein [Bacteroidales]	--------	--------	--------
tig00000011	128370	128807	BUNIF_00209	+	hypothetical protein;	hypothetical protein [Bacteroidales]	--------	--------	--------
tig00000011	129075	129584	BUNIF_00210	+	hypothetical protein;	hypothetical protein [Bacteroidales]	--------	--------	--------
tig00000011	129600	129887	BUNIF_00211	-	hypothetical protein;	hypothetical protein [Bacteroides coprocola]	--------	--------	--------
tig00000011	129998	131494	BUNIF_00212	-	hypothetical protein;	type II toxin-antitoxin system HipA family toxin [Bacteroidales]	--------	--------	--------
tig00000011	131513	131833	BUNIF_00213	-	hypothetical protein;	helix-turn-helix transcriptional regulator [Bacteroidales]	--------	--------	--------
tig00000011	131957	133441	BUNIF_00214	-	hypothetical protein;	type II toxin-antitoxin system HipA family toxin [Bacteroidales]	--------	--------	--------
tig00000011	133581	133826	BUNIF_00215	-	hypothetical protein;	helix-turn-helix domain-containing protein [Bacteroidales]	--------	--------	--------
tig00000011	134276	135556	BUNIF_00216	+	hypothetical protein;	ATP-binding protein [Bacteroidales]	--------	--------	--------
tig00000011	136194	136496	BUNIF_00217	-	hypothetical protein;	LuxR family transcriptional regulator, partial [Bacteroides stercoris]	--------	--------	--------
tig00000011	136741	136914	BUNIF_00218	-	hypothetical protein;	#N/A	--------	--------	--------
tig00000011	137222	137473	BUNIF_00219	+	hypothetical protein;	DUF3575 domain-containing protein [Bacteroides fragilis]	--------	--------	--------
tig00000011	137900	138367	BUNIF_00220	+	hypothetical protein;	DUF3575 domain-containing protein [Bacteroides finegoldii]	--------	--------	--------
tig00000022	648	941	BUNIF_00221	-	hypothetical protein;	hypothetical protein [Bacteria]	--------	--------	--------
tig00000022	987	1202	BUNIF_00222	-	hypothetical protein;	clindamycin resistance transfer factor BtgB [Bacteroides vulgatus]	--------	--------	--------
tig00000022	1922	2125	BUNIF_00223	-	hypothetical protein;	#N/A	--------	--------	--------
tig00000022	2580	2822	BUNIF_00224	-	hypothetical protein;	hypothetical protein [Bacteroidales]	--------	--------	--------
tig00000022	2762	3094	BUNIF_00225	-	hypothetical protein;	hypothetical protein [Bacteroidales]	--------	--------	--------
tig00000022	3122	3433	BUNIF_00226	-	hypothetical protein;	ATP-binding protein, partial [Bacteroides sp. 2_2_4]	--------	--------	--------
tig00000022	3390	3995	BUNIF_00227	-	hypothetical protein;	ATP-binding protein [Bacteroidales]	--------	--------	--------
tig00000022	4545	4775	BUNIF_00228	-	hypothetical protein;	hypothetical protein [Bacteroides sp. 4_3_47FAA]	--------	--------	--------
tig00000022	4775	5095	BUNIF_00229	-	mazF9_4;Endoribonuclease MazF9	type II toxin-antitoxin system PemK/MazF family toxin [Bacteroides sp. 4_3_47FAA]	--------	--------	--------
tig00000022	5089	5337	BUNIF_00230	-	hypothetical protein;	putative plasmid stability protein (plasmid) [Bacteroides fragilis]	--------	--------	--------
tig00000022	5573	5794	BUNIF_00231	+	hypothetical protein;	winged helix-turn-helix domain-containing protein [Bacteroidales]	--------	--------	--------
tig00000022	5878	6129	BUNIF_00232	+	hypothetical protein;	hypothetical protein [Bacteroides vulgatus]	--------	--------	--------
tig00000022	6144	6353	BUNIF_00233	+	hypothetical protein;	hypothetical protein [Bacteroides eggerthii]	--------	--------	--------
tig00000022	7191	7532	BUNIF_00234	+	hypothetical protein;	#N/A	--------	--------	--------
tig00000022	7641	8351	BUNIF_00235	+	hypothetical protein;	replication initiation protein [Bacteroides uniformis]	--------	--------	--------
tig00000022	8367	8600	BUNIF_00236	+	hypothetical protein;	#N/A	--------	--------	--------
tig00000022	8941	9327	BUNIF_00237	+	putative protein;	ParA family protein [Bacteroides sp. An322]	--------	--------	--------
tig00000022	9708	9971	BUNIF_00238	+	hypothetical protein;	hypothetical protein [Bacteroides sp. An322]	--------	--------	--------
tig00000022	10100	10240	BUNIF_00239	-	hypothetical protein;	#N/A	--------	--------	--------
tig00000022	10271	10756	BUNIF_00240	-	hypothetical protein;	DUF3836 domain-containing protein [Bacteroides sp. An322]	--------	--------	--------
tig00000022	10859	11053	BUNIF_00241	-	hypothetical protein;	helix-turn-helix domain-containing protein [Bacteroides]	--------	--------	--------
tig00000022	11066	12391	BUNIF_00242	-	tolC_1;Outer membrane protein TolC	TolC family protein [Bacteroides salanitronis]	--------	--------	--------
tig00000022	12532	12786	BUNIF_00243	-	msbA_1;Lipid A export ATP-binding/permease protein MsbA	peptidase domain-containing ABC transporter [Bacteroides]	--------	--------	--------
tig00000022	12783	13121	BUNIF_00244	-	Multidrug efflux ATP-binding/permease protein;	peptidase domain-containing ABC transporter [Bacteroides]	--------	--------	--------
tig00000022	13069	14697	BUNIF_00245	-	lagD_1;Lactococcin-G-processing and transport ATP-binding protein LagD	peptidase domain-containing ABC transporter [Bacteroides salanitronis]	--------	--------	--------
tig00000022	14726	15208	BUNIF_00246	-	hlyD;Hemolysin secretion protein D%2C chromosomal	HlyD family efflux transporter periplasmic adaptor subunit [Bacteroides salanitronis]	--------	--------	--------
tig00000022	15402	15896	BUNIF_00247	-	hypothetical protein;	HlyD family efflux transporter periplasmic adaptor subunit [Bacteroides]	--------	--------	--------
tig00000022	16183	16455	BUNIF_00248	+	hypothetical protein;	#N/A	--------	--------	--------
tig00000022	16452	16727	BUNIF_00249	-	hypothetical protein;	#N/A	--------	--------	--------
tig00000022	16766	16894	BUNIF_00250	-	hypothetical protein;	#N/A	--------	--------	--------
tig00000022	17011	17187	BUNIF_00251	-	hypothetical protein;	#N/A	--------	--------	--------
tig00000022	17207	17329	BUNIF_00252	-	hypothetical protein;	#N/A	--------	--------	--------
tig00000022	17386	17499	BUNIF_00253	-	hypothetical protein;	#N/A	--------	--------	--------
tig00000022	17562	17717	BUNIF_00254	-	hypothetical protein;	bacteriocin [Bacteroides sp. An322]	--------	--------	--------
tig00000022	17898	18014	BUNIF_00255	-	hypothetical protein;	#N/A	--------	--------	--------
tig00000022	18147	18350	BUNIF_00256	+	hypothetical protein;	#N/A	--------	--------	--------
tig00000022	18637	19335	BUNIF_00257	+	kinB_1;Alginate biosynthesis sensor protein KinB	HAMP domain-containing histidine kinase [Bacteroides]	--------	--------	--------
tig00000022	19445	20143	BUNIF_00258	+	phoP;Alkaline phosphatase synthesis transcriptional regulatory protein PhoP	response regulator transcription factor [Bacteroides salanitronis]	GT2	--------	--------
tig00000022	20183	20755	BUNIF_00259	-	hin_2;DNA-invertase hin	recombinase family protein [Bacteroides]	--------	--------	--------
tig00000022	21150	22028	BUNIF_00260	-	hypothetical protein;	clindamycin resistance transfer factor BtgB [Bacteroides sp. AM27-13]	--------	--------	--------
tig00000022	22025	22279	BUNIF_00261	-	hypothetical protein;	BtgA protein [Bacteroides]	--------	--------	--------
tig00000022	22249	22629	BUNIF_00262	-	hypothetical protein;	hypothetical protein [Bacteria]	--------	--------	--------
tig00000022	23085	23600	BUNIF_00263	-	hypothetical protein;	hypothetical protein [Bacteroidales]	--------	--------	--------
tig00000022	23628	24500	BUNIF_00264	-	hypothetical protein;	ATP-binding protein [Bacteroidales]	--------	--------	--------
tig00000022	25051	25287	BUNIF_00265	-	hypothetical protein;	hypothetical protein [Bacteroides sp. 4_3_47FAA]	--------	--------	--------
tig00000022	25280	25600	BUNIF_00266	-	mazF9_5;Endoribonuclease MazF9	type II toxin-antitoxin system PemK/MazF family toxin [Bacteroides sp. 4_3_47FAA]	--------	--------	--------
tig00000022	25594	25842	BUNIF_00267	-	hypothetical protein;	putative plasmid stability protein (plasmid) [Bacteroides fragilis]	--------	--------	--------
tig00000022	26079	26315	BUNIF_00268	+	hypothetical protein;	winged helix-turn-helix domain-containing protein [Bacteroidales]	--------	--------	--------
tig00000022	26560	26856	BUNIF_00269	+	hypothetical protein;	hypothetical protein [Bacteroides vulgatus]	--------	--------	--------
tig00000022	27689	28372	BUNIF_00270	+	hypothetical protein;	replication initiation protein [Bacteroides uniformis]	--------	--------	--------
tig00000022	28311	28850	BUNIF_00271	+	hypothetical protein;	replication initiation protein [Bacteroides uniformis]	--------	--------	--------
tig00000022	28866	29111	BUNIF_00272	+	hypothetical protein;	#N/A	--------	--------	--------
tig00000022	29441	29827	BUNIF_00273	+	putative protein;	ParA family protein [Bacteroides sp. An322]	--------	--------	--------
tig00000022	30211	30474	BUNIF_00274	+	hypothetical protein;	hypothetical protein [Bacteroides sp. An322]	--------	--------	--------
tig00000022	30602	30742	BUNIF_00275	-	hypothetical protein;	#N/A	--------	--------	--------
tig00000022	30773	31258	BUNIF_00276	-	hypothetical protein;	DUF3836 domain-containing protein [Bacteroides sp. An322]	--------	--------	--------
tig00000022	31361	31555	BUNIF_00277	-	hypothetical protein;	helix-turn-helix domain-containing protein [Bacteroides]	--------	--------	--------
tig00000022	31568	32893	BUNIF_00278	-	tolC_2;Outer membrane protein TolC	TolC family protein [Bacteroides salanitronis]	--------	--------	--------
tig00000022	33034	33288	BUNIF_00279	-	msbA_2;Lipid A export ATP-binding/permease protein MsbA	peptidase domain-containing ABC transporter [Bacteroides]	--------	--------	--------
tig00000022	33285	35198	BUNIF_00280	-	lagD_2;Lactococcin-G-processing and transport ATP-binding protein LagD	peptidase domain-containing ABC transporter [Bacteroides salanitronis]	--------	--------	--------
tig00000022	35227	35352	BUNIF_00281	-	hypothetical protein;	HlyD family efflux transporter periplasmic adaptor subunit [Bacteroides salanitronis]	--------	--------	--------
tig00000022	35349	36059	BUNIF_00282	-	hypothetical protein;	HlyD family efflux transporter periplasmic adaptor subunit [Bacteroides]	--------	--------	--------
tig00000022	36682	36954	BUNIF_00283	+	hypothetical protein;	#N/A	--------	--------	--------
tig00000022	36951	37226	BUNIF_00284	-	hypothetical protein;	#N/A	--------	--------	--------
tig00000022	37265	37393	BUNIF_00285	-	hypothetical protein;	#N/A	--------	--------	--------
tig00000022	37510	37686	BUNIF_00286	-	hypothetical protein;	#N/A	--------	--------	--------
tig00000022	37706	37828	BUNIF_00287	-	hypothetical protein;	#N/A	--------	--------	--------
tig00000022	37885	37998	BUNIF_00288	-	hypothetical protein;	#N/A	--------	--------	--------
tig00000022	38061	38216	BUNIF_00289	-	hypothetical protein;	bacteriocin [Bacteroides sp. An322]	--------	--------	--------
tig00000022	38397	38513	BUNIF_00290	-	hypothetical protein;	#N/A	--------	--------	--------
tig00000022	39162	39668	BUNIF_00291	-	hypothetical protein;	#N/A	--------	--------	--------
tig00000022	39945	40238	BUNIF_00292	+	afsQ1;Transcriptional regulatory protein AfsQ1	response regulator transcription factor [Bacteroides sp. An322]	--------	--------	--------
tig00000022	40235	40501	BUNIF_00293	+	hypothetical protein;	response regulator transcription factor [Bacteroides salanitronis]	--------	--------	--------
tig00000242	500	652	BUNIF_00294	-	hypothetical protein;	#N/A	--------	--------	--------
tig00000242	1733	2008	BUNIF_00295	-	hypothetical protein;	#N/A	--------	--------	--------
tig00000242	2238	2402	BUNIF_00296	-	hypothetical protein;	#N/A	--------	--------	--------
tig00000242	3180	3362	BUNIF_00297	-	fusA_1;Elongation factor G	elongation factor G [Bacteroides fragilis]	--------	--------	--------
tig00000242	6021	6110	BUNIF_00298	-	hypothetical protein;	#N/A	--------	--------	--------
tig00000242	7653	8123	BUNIF_00299	+	hypothetical protein;	#N/A	--------	--------	--------
tig00000242	9053	9277	BUNIF_00300	-	rpoC_1;DNA-directed RNA polymerase subunit beta'	DNA-directed RNA polymerase subunit beta' [Bacteroides thetaiotaomicron VPI-5482]	--------	--------	--------
tig00000242	9824	10366	BUNIF_00301	-	rpoC_2;DNA-directed RNA polymerase subunit beta'	DNA-directed RNA polymerase subunit beta' [Bacteroides uniformis]	--------	--------	--------
tig00000242	10533	10754	BUNIF_00302	-	hypothetical protein;	#N/A	--------	--------	--------
tig00000242	11357	11593	BUNIF_00303	-	hypothetical protein;	DNA-directed RNA polymerase subunit beta [Bacteroides thetaiotaomicron VPI-5482]	--------	--------	--------
tig00000242	11635	11919	BUNIF_00304	-	hypothetical protein;	DNA-directed RNA polymerase subunit beta, partial [Bacteroides uniformis]	--------	--------	--------
tig00000242	12098	12445	BUNIF_00305	-	rpoB_1;DNA-directed RNA polymerase subunit beta	DNA-directed RNA polymerase subunit beta [Bacteroides sp. NM69_E16B]	--------	--------	--------
tig00000242	12432	12698	BUNIF_00306	-	rpoB_2;DNA-directed RNA polymerase subunit beta	DNA-directed RNA polymerase subunit beta [Bacteroides fluxus]	--------	--------	--------
tig00000242	12695	13117	BUNIF_00307	-	rpoB_3;DNA-directed RNA polymerase subunit beta	DNA-directed RNA polymerase subunit beta, partial [Bacteroides uniformis]	--------	--------	--------
tig00000242	13059	13856	BUNIF_00308	-	rpoB_4;DNA-directed RNA polymerase subunit beta	DNA-directed RNA polymerase subunit beta [Bacteroides sp. NM69_E16B]	--------	--------	--------
tig00000242	13956	14588	BUNIF_00309	-	rpoB_5;DNA-directed RNA polymerase subunit beta	DNA-directed RNA polymerase subunit beta [Bacteroides sp. NM69_E16B]	--------	--------	--------
tig00000242	14692	15069	BUNIF_00310	-	rplL_1;50S ribosomal protein L7/L12	50S ribosomal protein L7/L12 [Bacteroides]	--------	--------	--------
tig00000242	15130	15561	BUNIF_00311	-	hypothetical protein;	50S ribosomal protein L10 [Bacteroides]	--------	--------	--------
tig00000242	15512	15649	BUNIF_00312	-	hypothetical protein;	#N/A	--------	--------	--------
tig00000242	15947	16276	BUNIF_00313	-	rplA_1;50S ribosomal protein L1	50S ribosomal protein L1 [Bacteroides uniformis]	--------	--------	--------
tig00000242	16270	16359	BUNIF_00314	-	hypothetical protein;	#N/A	--------	--------	--------
tig00000242	16375	16713	BUNIF_00315	-	rplK_1;50S ribosomal protein L11	50S ribosomal protein L11 [Bacteroides]	--------	--------	--------
tig00000242	17114	17416	BUNIF_00316	-	nusG_1;Transcription termination/antitermination protein NusG	transcription termination/antitermination factor NusG [Bacteroides caccae]	--------	--------	--------
tig00000242	18508	18948	BUNIF_00317	-	tuf;Elongation factor Tu	elongation factor Tu [Bacteroides sp. NM69_E16B]	--------	--------	--------
tig00000242	18998	19068	BUNIF_00318	-	tRNA-Tyr(gta);	#N/A	--------	--------	--------
tig00000242	19086	19172	BUNIF_00319	-	tRNA-Tyr(gta);	#N/A	--------	--------	--------
tig00000242	19292	19365	BUNIF_00320	-	tRNA-Thr(tgt);	#N/A	--------	--------	--------
tig00000242	19458	19940	BUNIF_00321	-	xerC_3;Tyrosine recombinase XerC	ribosome-associated translation inhibitor RaiA [Bacteroides]	--------	--------	--------
tig00000242	20246	20743	BUNIF_00322	+	hypothetical protein;	#N/A	--------	--------	--------
tig00000242	21632	22081	BUNIF_00323	+	hypothetical protein;	aminopeptidase P family protein [Bacteroides]	--------	--------	--------
tig00000242	22389	22985	BUNIF_00324	+	hypothetical protein;	aminopeptidase P family protein [Bacteroides]	--------	--------	--------
tig00000242	24254	24730	BUNIF_00325	-	hypothetical protein;	3-deoxy-D-manno-octulosonic acid transferase [Bacteroides zoogleoformans]	GT30	--------	--------
tig00000242	25113	25415	BUNIF_00326	-	gltX_1;Glutamate--tRNA ligase	glutamate--tRNA ligase [Bacteroides sp. NM69_E16B]	--------	--------	--------
tig00000242	25415	25750	BUNIF_00327	-	gluQ;Glutamyl-Q tRNA(Asp) synthetase	glutamyl-tRNA synthetase [Bacteroides fragilis YCH46]	--------	--------	--------
tig00000242	25831	26370	BUNIF_00328	-	gltX_2;Glutamate--tRNA ligase	glutamate--tRNA ligase [Bacteroides sp. NM69_E16B]	--------	--------	--------
tig00000242	26429	26674	BUNIF_00329	+	hypothetical protein;	#N/A	--------	--------	--------
tig00000242	26661	27068	BUNIF_00330	+	hypothetical protein;	HDIG domain-containing protein [Bacteroides uniformis]	--------	--------	--------
tig00000242	27750	28013	BUNIF_00331	+	hypothetical protein;	#N/A	--------	--------	--------
tig00000242	28010	28255	BUNIF_00332	+	hypothetical protein;	#N/A	--------	--------	--------
tig00000242	28322	28498	BUNIF_00333	+	hypothetical protein;	HDIG domain-containing protein [Bacteroides uniformis]	--------	--------	--------
tig00000242	28640	28912	BUNIF_00334	+	hypothetical protein;	hypothetical protein [Bacteroides]	--------	--------	--------
tig00000242	28953	29321	BUNIF_00335	+	hypothetical protein;	hypothetical protein [Bacteroides]	--------	--------	--------
tig00000242	29483	29860	BUNIF_00336	+	hypothetical protein;	site-specific integrase [Bacteroides sp. A1C1]	--------	--------	--------
tig00000242	29905	30105	BUNIF_00337	+	hypothetical protein;	#N/A	--------	--------	--------
tig00000242	30050	30406	BUNIF_00338	+	hypothetical protein;	tyrosine-type recombinase/integrase, partial [Bacteroides uniformis]	--------	--------	--------
tig00000242	31066	31302	BUNIF_00339	+	hypothetical protein;	hypothetical protein [Bacteroides uniformis]	--------	--------	--------
tig00000242	31408	31698	BUNIF_00340	+	hypothetical protein;	hypothetical protein [Bacteroides uniformis]	--------	--------	--------
tig00000242	31865	32248	BUNIF_00341	+	hypothetical protein;	hypothetical protein [Bacteroides uniformis]	--------	--------	--------
tig00000242	32341	32745	BUNIF_00342	+	hypothetical protein;	hypothetical protein [Bacteroides uniformis]	--------	--------	--------
tig00000242	32788	33090	BUNIF_00343	+	hypothetical protein;	hypothetical protein [Bacteroides uniformis]	--------	--------	--------
tig00000242	33172	33399	BUNIF_00344	+	hypothetical protein;	hypothetical protein [Bacteroides uniformis]	--------	--------	--------
tig00000242	33847	34458	BUNIF_00345	+	hypothetical protein;	#N/A	--------	--------	--------
tig00000242	34807	35487	BUNIF_00346	+	hypothetical protein;	helicase [Bacteroides uniformis]	--------	--------	--------
tig00000242	35432	35878	BUNIF_00347	+	hypothetical protein;	helicase [Bacteroides sp. AF37-16AC]	--------	--------	--------
tig00000242	35940	36776	BUNIF_00348	+	hypothetical protein;	helicase [Bacteroides sp. AM30-16]	--------	--------	--------
tig00000242	36773	36904	BUNIF_00349	-	Putative low molecular weight protein-tyrosine-phosphatase;	low molecular weight phosphotyrosine protein phosphatase [Bacteroides]	--------	--------	--------
tig00000242	37287	37598	BUNIF_00350	-	hypothetical protein;	primosomal protein N' [Bacteroides]	--------	--------	--------
tig00000242	37592	37828	BUNIF_00351	-	priA_1;Primosomal protein N'	primosomal protein N' [Bacteroides uniformis]	--------	--------	--------
tig00000242	38080	38418	BUNIF_00352	-	hypothetical protein;	primosomal protein N' [Bacteroides]	--------	--------	--------
tig00000242	38373	38954	BUNIF_00353	-	priA_2;primosomal protein N'	primosomal protein N' [Bacteroides]	--------	--------	--------
tig00000242	38915	39064	BUNIF_00354	-	hypothetical protein;	#N/A	--------	--------	--------
tig00000242	39064	39516	BUNIF_00355	-	hypothetical protein;	primosomal protein N' [Bacteroides sp. AF20-13LB]	--------	--------	--------
tig00000242	39531	39851	BUNIF_00356	-	hypothetical protein;	primosomal protein N' [Bacteroides uniformis]	--------	--------	--------
tig00000242	39961	40548	BUNIF_00357	-	hypothetical protein;	hypothetical protein [Bacteroides uniformis]	--------	--------	--------
tig00000242	40688	41140	BUNIF_00358	-	hypothetical protein;	hypothetical protein [Bacteroides uniformis]	--------	--------	--------
tig00000242	41137	41700	BUNIF_00359	-	hypothetical protein;	hypothetical protein, partial [Bacteroides uniformis]	--------	--------	--------
tig00000242	42190	42525	BUNIF_00360	-	hypothetical protein;	hypothetical protein [Bacteroides uniformis]	--------	--------	--------
tig00000242	42578	42985	BUNIF_00361	-	hypothetical protein;	hypothetical protein [Bacteroides uniformis]	--------	--------	--------
tig00000242	43816	44373	BUNIF_00362	-	hypothetical protein;	site-specific integrase [Bacteroides]	--------	--------	--------
tig00000242	44857	44955	BUNIF_00363	-	hypothetical protein;	#N/A	--------	--------	--------
tig00000242	45017	45166	BUNIF_00364	-	hypothetical protein;	HEPN domain-containing protein [Bacteroides]	--------	--------	--------
tig00000242	45403	46527	BUNIF_00365	-	hypothetical protein;	IS66 family transposase [Bacteroides]	--------	--------	Transposase
tig00000242	46484	46978	BUNIF_00366	-	hypothetical protein;	transposase, partial [Bacteroides sp. AR29]	--------	--------	Transposase
tig00000242	46959	47120	BUNIF_00367	-	hypothetical protein;	transposase, partial [Bacteroides sp. AF39-16AC]	--------	--------	Transposase
tig00000242	47283	47618	BUNIF_00368	-	hypothetical protein;	hypothetical protein [Bacteroides uniformis]	--------	--------	--------
tig00000242	47661	47972	BUNIF_00369	-	hypothetical protein;	hypothetical protein, partial [Bacteroides sp. 3_1_40A]	--------	--------	--------
tig00000242	48225	48581	BUNIF_00370	-	hypothetical protein;	ATP-binding protein [Bacteroides]	--------	--------	--------
tig00000242	49215	49346	BUNIF_00371	-	hypothetical protein;	ATP-binding protein [Bacteroides]	--------	--------	--------
tig00000242	49511	49831	BUNIF_00372	-	hypothetical protein;	hypothetical protein [Bacteroides uniformis]	--------	--------	--------
tig00000242	49993	51864	BUNIF_00373	-	hypothetical protein;	hypothetical protein [Bacteroides uniformis]	--------	--------	--------
tig00000242	51843	52412	BUNIF_00374	-	hypothetical protein;	hypothetical protein [Bacteroides uniformis]	--------	--------	--------
tig00000242	52409	53251	BUNIF_00375	-	hypothetical protein;	hypothetical protein [Bacteroides uniformis]	--------	--------	--------
tig00000242	53367	53558	BUNIF_00376	-	hypothetical protein;	#N/A	--------	--------	--------
tig00000242	53594	53881	BUNIF_00377	+	hypothetical protein;	site-specific integrase [Bacteroides]	--------	--------	--------
tig00000242	54837	55043	BUNIF_00378	+	hypothetical protein;	#N/A	--------	--------	--------
tig00000242	55040	55318	BUNIF_00379	+	hypothetical protein;	hypothetical protein [Bacteroides]	--------	--------	--------
tig00000242	55402	55647	BUNIF_00380	+	hypothetical protein;	#N/A	--------	--------	--------
tig00000242	55708	55896	BUNIF_00381	+	hypothetical protein;	#N/A	--------	--------	--------
tig00000242	56173	56448	BUNIF_00382	+	hypothetical protein;	hypothetical protein [Bacteroides uniformis]	--------	--------	--------
tig00000242	56656	56907	BUNIF_00383	+	hypothetical protein;	#N/A	--------	--------	--------
tig00000243	44	190	BUNIF_00384	-	hypothetical protein;	50S ribosomal protein L23 [Bacteroides]	--------	--------	--------
tig00000243	503	805	BUNIF_00385	-	hypothetical protein;	50S ribosomal protein L4 [Bacteroides sp. NM69_E16B]	--------	--------	--------
tig00000243	833	976	BUNIF_00386	-	rplC_1;50S ribosomal protein L3	50S ribosomal protein L3 [Bacteroides thetaiotaomicron VPI-5482]	--------	--------	--------
tig00000243	1640	1774	BUNIF_00387	-	rpsJ_1;30S ribosomal protein S10	30S ribosomal protein S10 [Bacteroides thetaiotaomicron VPI-5482]	--------	--------	--------
tig00000243	1882	2256	BUNIF_00388	-	fusA_2;Elongation factor G	elongation factor G [Bacteroides finegoldii]	--------	--------	--------
tig00000243	2231	2692	BUNIF_00389	-	fusB;Elongation factor G 2	elongation factor G [Bacteroides sp. NM69_E16B]	--------	--------	--------
tig00000243	2646	3977	BUNIF_00390	-	fusA_3;Elongation factor G	elongation factor G [Bacteroides]	--------	--------	--------
tig00000243	4118	4513	BUNIF_00391	-	rpsG_1;30S ribosomal protein S7	30S ribosomal protein S7 [Bacteroides]	--------	--------	--------
tig00000243	4668	4925	BUNIF_00392	-	rpsL_1;30S ribosomal protein S12	30S ribosomal protein S12 [Bacteroidaceae]	--------	--------	--------
tig00000243	4918	5067	BUNIF_00393	-	rpsL_2;30S ribosomal protein S12	30S ribosomal protein S12 [Bacteroides thetaiotaomicron VPI-5482]	--------	--------	--------
tig00000243	5185	5496	BUNIF_00394	-	hypothetical protein;	DUF3467 domain-containing protein [Bacteroides]	--------	--------	--------
tig00000243	5762	10000	BUNIF_00395	-	rpoC_3;DNA-directed RNA polymerase subunit beta'	DNA-directed RNA polymerase subunit beta' [Bacteroides]	--------	--------	--------
tig00000243	10023	10139	BUNIF_00396	-	hypothetical protein;	#N/A	--------	--------	--------
tig00000243	10167	13697	BUNIF_00397	-	rpoB_6;DNA-directed RNA polymerase subunit beta	DNA-directed RNA polymerase subunit beta, partial [Bacteroides uniformis]	--------	--------	--------
tig00000243	13699	13977	BUNIF_00398	-	rpoB_7;DNA-directed RNA polymerase subunit beta	DNA-directed RNA polymerase subunit beta [Bacteroides sp. NM69_E16B]	--------	--------	--------
tig00000243	14083	14460	BUNIF_00399	-	rplL_2;50S ribosomal protein L7/L12	50S ribosomal protein L7/L12 [Bacteroides coprophilus]	--------	--------	--------
tig00000243	14522	15043	BUNIF_00400	-	rplJ_1;50S ribosomal protein L10	50S ribosomal protein L10 [Bacteroides]	--------	--------	--------
tig00000243	15059	15757	BUNIF_00401	-	rplA_2;50S ribosomal protein L1	50S ribosomal protein L1 [Bacteroides]	--------	--------	--------
tig00000243	15773	16216	BUNIF_00402	-	rplK_2;50S ribosomal protein L11	50S ribosomal protein L11 [Bacteroides]	--------	--------	--------
tig00000243	16276	16818	BUNIF_00403	-	nusG_2;Transcription termination/antitermination protein NusG	transcription termination/antitermination factor NusG [Bacteroides]	--------	--------	--------
tig00000243	17033	17106	BUNIF_00404	-	tRNA-Trp(cca);	#N/A	--------	--------	--------
tig00000243	17163	18347	BUNIF_00405	-	tufA_1;Elongation factor Tu	elongation factor Tu [Bacteroides]	CBM13	--------	--------
tig00000243	18397	18469	BUNIF_00406	-	tRNA-Thr(ggt);	#N/A	--------	--------	--------
tig00000243	18486	18569	BUNIF_00407	-	tRNA-Tyr(gta);	#N/A	--------	--------	--------
tig00000243	18693	18767	BUNIF_00408	-	tRNA-Thr(tgt);	#N/A	--------	--------	--------
tig00000243	18861	19160	BUNIF_00409	-	hpf_1;Ribosome hibernation promoting factor	ribosome-associated translation inhibitor RaiA [Bacteroides]	--------	--------	--------
tig00000243	19129	20061	BUNIF_00410	-	xerC_4;Tyrosine recombinase XerC	tyrosine recombinase XerC [Bacteroides]	--------	--------	--------
tig00000243	20135	20326	BUNIF_00411	-	hypothetical protein;	30S ribosomal protein S21 [Bacteria]	--------	--------	--------
tig00000243	20540	22399	BUNIF_00412	+	hypothetical protein;	aminopeptidase P family protein [Bacteroides uniformis]	--------	--------	--------
tig00000243	22403	22915	BUNIF_00413	+	yrdA_1;Protein YrdA	gamma carbonic anhydrase family protein [Bacteroides]	--------	--------	--------
tig00000243	23007	23897	BUNIF_00414	-	waaA_1;3-deoxy-D-manno-octulosonic acid transferase	hypothetical protein [Bacteroides]	GT30	--------	--------
tig00000243	23894	24226	BUNIF_00415	-	hypothetical protein;	3-deoxy-D-manno-octulosonic acid transferase [Bacteroides uniformis]	GT30	--------	--------
tig00000243	24258	25784	BUNIF_00416	-	gltX_3;Glutamate--tRNA ligase	glutamate--tRNA ligase [Bacteroides]	--------	--------	--------
tig00000243	25881	27941	BUNIF_00417	+	rny_1;Ribonuclease Y	HDIG domain-containing protein [Bacteroides]	--------	--------	--------
tig00000243	27947	28414	BUNIF_00418	+	hypothetical protein;	hypothetical protein [Bacteroides]	--------	--------	--------
tig00000243	28414	28719	BUNIF_00419	+	hypothetical protein;	hypothetical protein [Bacteroides]	--------	--------	--------
tig00000243	28853	29215	BUNIF_00420	+	hypothetical protein;	site-specific integrase [Bacteroides]	--------	--------	--------
tig00000243	29161	29805	BUNIF_00421	+	hypothetical protein;	site-specific integrase [Bacteroides uniformis]	--------	--------	--------
tig00000243	30241	32805	BUNIF_00422	+	hypothetical protein;	hypothetical protein [Bacteroides sp. AF33-23]	--------	--------	--------
tig00000243	33105	33728	BUNIF_00423	-	hypothetical protein;	DNA-binding protein [Bacteroides uniformis]	--------	--------	--------
tig00000243	34078	34302	BUNIF_00424	+	hypothetical protein;	#N/A	--------	--------	--------
tig00000243	34365	36218	BUNIF_00425	+	hypothetical protein;	helicase [Bacteroides uniformis]	--------	--------	--------
tig00000243	36215	36676	BUNIF_00426	-	Putative low molecular weight protein-tyrosine-phosphatase;	low molecular weight phosphotyrosine protein phosphatase [Bacteroides]	--------	--------	--------
tig00000243	36698	39301	BUNIF_00427	-	priA_3;primosomal protein N'	primosomal protein N' [Bacteroides uniformis]	--------	--------	--------
tig00000243	39350	42448	BUNIF_00428	-	hypothetical protein;	hypothetical protein [Bacteroides uniformis]	--------	--------	--------
tig00000243	42886	43839	BUNIF_00429	-	hypothetical protein;	site-specific integrase [Bacteroides]	--------	--------	--------
tig00000243	44106	44195	BUNIF_00430	+	hypothetical protein;	#N/A	--------	--------	--------
tig00000243	44326	44424	BUNIF_00431	-	hypothetical protein;	#N/A	--------	--------	--------
tig00000243	44403	44636	BUNIF_00432	-	hypothetical protein;	HEPN domain-containing protein [Bacteroides]	--------	--------	--------
tig00000243	44891	46684	BUNIF_00433	-	hypothetical protein;	IS66 family transposase [Bacteroides uniformis]	--------	--------	Transposase
tig00000243	46757	47092	BUNIF_00434	-	hypothetical protein;	hypothetical protein [Bacteroides uniformis]	--------	--------	--------
tig00000243	47086	47448	BUNIF_00435	-	hypothetical protein;	hypothetical protein [Bacteroides uniformis]	--------	--------	--------
tig00000243	47701	48006	BUNIF_00436	-	hypothetical protein;	ATP-binding protein [Bacteroides]	--------	--------	--------
tig00000243	48003	48827	BUNIF_00437	-	hypothetical protein;	ATP-binding protein [Bacteroides]	--------	--------	--------
tig00000243	48992	49333	BUNIF_00438	-	hypothetical protein;	hypothetical protein [Bacteroides uniformis]	--------	--------	--------
tig00000243	49424	51343	BUNIF_00439	-	hypothetical protein;	hypothetical protein [Bacteroides uniformis]	--------	--------	--------
tig00000243	51322	52731	BUNIF_00440	-	hypothetical protein;	hypothetical protein [Bacteroides uniformis]	--------	--------	--------
tig00000243	52953	53048	BUNIF_00441	-	hypothetical protein;	#N/A	--------	--------	--------
tig00000243	53084	54031	BUNIF_00442	+	hypothetical protein;	site-specific integrase [Bacteroides]	--------	--------	--------
tig00000243	54475	57627	BUNIF_00443	+	hypothetical protein;	hypothetical protein [Bacteroides]	--------	--------	--------
tig00000243	57705	58052	BUNIF_00444	+	hypothetical protein;	hypothetical protein [Bacteria]	--------	--------	--------
tig00000243	58509	58733	BUNIF_00445	+	hypothetical protein;	helix-turn-helix transcriptional regulator [Bacteroides]	--------	--------	--------
tig00000243	58733	59059	BUNIF_00446	+	hypothetical protein;	phosphatidylinositol kinase [Bacteroides]	--------	--------	--------
tig00000243	59063	60004	BUNIF_00447	+	hypothetical protein;	HipA domain-containing protein [Bacteroides uniformis]	--------	--------	--------
tig00000243	60036	61139	BUNIF_00448	-	hypothetical protein;	ATPase [Bacteroides uniformis]	--------	--------	--------
tig00000243	61301	62254	BUNIF_00449	+	hypothetical protein;	site-specific integrase [Bacteroides uniformis]	--------	--------	--------
tig00000243	62690	65956	BUNIF_00450	+	hypothetical protein;	hypothetical protein [Bacteroides]	--------	--------	--------
tig00000243	66092	66628	BUNIF_00451	+	hypothetical protein;	hypothetical protein [Bacteroides uniformis]	--------	--------	--------
tig00000243	66702	67262	BUNIF_00452	-	hypothetical protein;	porin family protein [Bacteroides]	--------	--------	--------
tig00000243	67499	67921	BUNIF_00453	+	hypothetical protein;	hypothetical protein [Bacteroides]	--------	--------	--------
tig00000243	68202	68930	BUNIF_00454	+	ytfE_1;Iron-sulfur cluster repair protein YtfE	iron-sulfur cluster repair di-iron protein [Bacteroides]	--------	--------	--------
tig00000243	68927	69286	BUNIF_00455	+	hypothetical protein;	DUF488 family protein [Bacteroides]	--------	--------	--------
tig00000243	69357	71792	BUNIF_00456	-	rgy;Reverse gyrase	ATP-dependent DNA helicase RecQ [Bacteroides uniformis]	--------	--------	--------
tig00000243	71926	72147	BUNIF_00457	-	hypothetical protein;	hypothetical protein BT_2759 [Bacteroides thetaiotaomicron VPI-5482]	--------	--------	--------
tig00000243	72218	72772	BUNIF_00458	-	yvqK_1;Corrinoid adenosyltransferase	cob(I)yrinic acid a,c-diamide adenosyltransferase [Bacteroides]	--------	--------	--------
tig00000243	72877	73509	BUNIF_00459	-	hypothetical protein;	hypothetical protein [Bacteroides]	--------	--------	--------
tig00000243	73514	75010	BUNIF_00460	-	hypothetical protein;	serine hydrolase [Bacteroides uniformis]	CE1	PUL1	--------
tig00000243	75107	77569	BUNIF_00461	-	hypothetical protein;	glycoside hydrolase family 95 protein [Bacteroides uniformis]	GH95	PUL1	--------
tig00000243	77744	79957	BUNIF_00462	-	Beta-glucosidase BoGH3A;	glycosyl hydrolase [Bacteroides uniformis]	GH3	PUL1	--------
tig00000243	80005	82566	BUNIF_00463	-	Beta-galactosidase BoGH2A;	DUF4982 domain-containing protein [Bacteroides uniformis]	GH2	PUL1	--------
tig00000243	82729	85611	BUNIF_00464	-	Alpha-xylosidase BoGH31A;	DUF5110 domain-containing protein [Bacteroides]	GH31	PUL1	--------
tig00000243	85749	88382	BUNIF_00465	-	rcsC_1;Sensor histidine kinase RcsC	hybrid sensor histidine kinase/response regulator transcription factor [Bacteroides sp. D20]	--------	PUL1	--------
tig00000243	88433	89890	BUNIF_00466	-	hypothetical protein;	hybrid sensor histidine kinase/response regulator transcription factor [Bacteroides]	--------	PUL1	--------
tig00000243	90047	91828	BUNIF_00467	-	hypothetical protein;	cellulase family glycosylhydrolase [Bacteroides]	GH5_4	PUL1	--------
tig00000243	92081	93649	BUNIF_00468	+	Non-reducing end alpha-L-arabinofuranosidase BoGH43A;	glycoside hydrolase family 43 protein [Bacteroides]	GH43_12	PUL1	--------
tig00000243	94044	96665	BUNIF_00469	-	hypothetical protein;	hypothetical protein [Bacteroides]	--------	PUL1	--------
tig00000243	96674	98644	BUNIF_00470	-	hypothetical protein;	hypothetical protein [Bacteroides]	--------	PUL1	--------
tig00000243	98686	100365	BUNIF_00471	-	SusD-like protein P38;	RagB/SusD family nutrient uptake outer membrane protein [Bacteroides]	--------	PUL1	--------
tig00000243	100379	103573	BUNIF_00472	-	TonB-dependent receptor P3;	TonB-dependent receptor [Bacteroides]	--------	PUL1	--------
tig00000243	103921	104880	BUNIF_00473	+	hypothetical protein;	hypothetical protein [Bacteroides]	--------	PUL1	--------
tig00000243	104891	106279	BUNIF_00474	-	rcsC_2;Sensor histidine kinase RcsC	PAS domain-containing hybrid sensor histidine kinase/response regulator [Bacteroides uniformis]	GT2	PUL1	--------
tig00000243	106509	107318	BUNIF_00475	-	hypothetical protein;	Fic family protein [Bacteroides]	--------	PUL1	--------
tig00000243	107392	107476	BUNIF_00476	-	tRNA-Leu(caa);	#N/A	--------	--------	--------
tig00000243	107634	108719	BUNIF_00477	+	rfbM_2;Mannose-1-phosphate guanylyltransferase RfbM	mannose-1-phosphate guanylyltransferase [Bacteroides]	GT4	--------	--------
tig00000243	108819	109211	BUNIF_00478	-	putative HIT-like protein;	HIT family protein [Bacteroides]	--------	--------	--------
tig00000243	109261	109725	BUNIF_00479	-	greA;Transcription elongation factor GreA	transcription elongation factor GreA [Bacteroides]	--------	--------	--------
tig00000243	109916	111067	BUNIF_00480	-	resA_1;Thiol-disulfide oxidoreductase ResA	DUF4369 domain-containing protein [Bacteroides]	--------	PUL2	--------
tig00000243	111275	113419	BUNIF_00481	+	pnp_1;Polyribonucleotide nucleotidyltransferase	polyribonucleotide nucleotidyltransferase [Bacteroides]	--------	PUL2	--------
tig00000243	113592	114164	BUNIF_00482	+	hypothetical protein;	RNA polymerase sigma-70 factor [Bacteroides]	--------	PUL2	--------
tig00000243	114261	115196	BUNIF_00483	+	hypothetical protein;	FecR family protein [Bacteroides]	--------	PUL2	--------
tig00000243	115361	118708	BUNIF_00484	+	hypothetical protein;	SusC/RagA family TonB-linked outer membrane protein [Bacteroides]	--------	PUL2	--------
tig00000243	118721	120322	BUNIF_00485	+	hypothetical protein;	SusD/RagB family nutrient-binding outer membrane lipoprotein [Bacteroides]	--------	PUL2	--------
tig00000243	120319	122523	BUNIF_00486	-	hppA1;Putative K(+)-stimulated pyrophosphate-energized sodium pump	sodium-translocating pyrophosphatase [Bacteroides]	--------	PUL2	--------
tig00000243	122590	124671	BUNIF_00487	+	hypothetical protein;	LruC domain-containing protein [Bacteroides]	--------	PUL2	--------
tig00000243	124765	125085	BUNIF_00488	-	note=UPF0145 protein YbjQ;	heavy metal-binding domain-containing protein [Bacteroides]	--------	PUL2	--------
tig00000243	125156	126421	BUNIF_00489	-	sufS;Cysteine desulfurase	cysteine desulfurase [Bacteroides uniformis]	--------	--------	--------
tig00000243	126444	127787	BUNIF_00490	-	sufD;FeS cluster assembly protein SufD	Fe-S cluster assembly protein SufD [Bacteroides]	--------	--------	--------
tig00000243	127805	128560	BUNIF_00491	-	sufC;putative ATP-dependent transporter SufC	Fe-S cluster assembly ATPase SufC [Bacteroides]	--------	--------	--------
tig00000243	128605	130059	BUNIF_00492	-	sufB;FeS cluster assembly protein SufB	Fe-S cluster assembly protein SufB [Bacteroides]	--------	--------	--------
tig00000243	130108	130620	BUNIF_00493	-	hypothetical protein;	CvpA family protein [Bacteroides]	--------	--------	--------
tig00000243	130774	133821	BUNIF_00494	-	infB;Translation initiation factor IF-2	translation initiation factor IF-2 [Bacteroides]	--------	--------	--------
tig00000243	133945	135210	BUNIF_00495	-	nusA;Transcription termination/antitermination protein NusA	transcription termination/antitermination protein NusA [Bacteroides]	--------	--------	--------
tig00000243	135215	135682	BUNIF_00496	-	rimP;Ribosome maturation factor RimP	ribosome assembly cofactor RimP [Bacteroides]	--------	--------	--------
tig00000243	136153	138642	BUNIF_00497	-	Beta-glucosidase BoGH3B;	glycosyl hydrolase [Bacteroides]	GH3	PUL3	--------
tig00000243	138779	141103	BUNIF_00498	-	bglB_1;Thermostable beta-glucosidase B	glycosyl hydrolase [Bacteroides]	GH3	PUL3	--------
tig00000243	141108	142304	BUNIF_00499	-	axe1-6A_1;Carbohydrate acetyl esterase/feruloyl esterase	esterase [Bacteroides]	CE1	PUL3	--------
tig00000243	142350	143423	BUNIF_00500	-	axe1-6A_2;Carbohydrate acetyl esterase/feruloyl esterase	esterase [Bacteroides]	CE1	PUL3	--------
tig00000243	143420	143554	BUNIF_00501	-	hypothetical protein;	#N/A	--------	PUL3	--------
tig00000243	143586	144470	BUNIF_00502	-	xynZ;Endo-1%2C4-beta-xylanase Z	esterase [Bacteroides]	CE1	PUL3	--------
tig00000243	144558	146924	BUNIF_00503	-	bglB_2;Thermostable beta-glucosidase B	glycosyl hydrolase [Bacteroides uniformis]	GH3	PUL3	--------
tig00000243	147078	148649	BUNIF_00504	-	SusD-like protein P2;	RagB/SusD family nutrient uptake outer membrane protein [Bacteroides]	--------	PUL3	--------
tig00000243	148680	151811	BUNIF_00505	-	TonB-dependent receptor P3;	TonB-dependent receptor [Bacteroides]	--------	PUL3	--------
tig00000243	151861	153516	BUNIF_00506	-	pnbA;Para-nitrobenzyl esterase	carboxylesterase/lipase family protein [Bacteroides]	CE6	PUL3	--------
tig00000243	153803	157828	BUNIF_00507	+	rcsC_3;Sensor histidine kinase RcsC	hybrid sensor histidine kinase/response regulator transcription factor [Bacteroides]	--------	PUL3	--------
tig00000243	157891	158289	BUNIF_00508	+	hypothetical protein;	hypothetical protein [Bacteroides]	--------	PUL3	--------
tig00000243	158604	159272	BUNIF_00509	-	hypothetical protein;	M48 family metallopeptidase [Bacteroides]	--------	PUL3	--------
tig00000243	159603	160463	BUNIF_00510	+	hypothetical protein;	DUF2807 domain-containing protein [Bacteroides uniformis]	--------	PUL3	--------
tig00000243	160612	162948	BUNIF_00511	-	hypothetical protein;	TonB-dependent receptor [Bacteroides]	--------	PUL3	--------
tig00000243	162961	163365	BUNIF_00512	-	hypothetical protein;	hypothetical protein [Bacteroides]	--------	PUL3	--------
tig00000243	163520	164695	BUNIF_00513	-	hypothetical protein;	LuxR family transcriptional regulator [Bacteroides uniformis]	--------	PUL3	--------
tig00000243	164734	165198	BUNIF_00514	-	hypothetical protein;	LuxR family transcriptional regulator [Bacteroides uniformis]	--------	PUL3	--------
tig00000243	165478	165960	BUNIF_00515	-	hypothetical protein;	hypothetical protein [Bacteroides uniformis]	--------	PUL3	--------
tig00000243	165950	166459	BUNIF_00516	-	sigH_1;ECF RNA polymerase sigma factor SigH	sigma-70 family RNA polymerase sigma factor [Bacteroides]	--------	--------	--------
tig00000243	166520	167290	BUNIF_00517	-	argB;Acetylglutamate kinase	acetylglutamate kinase [Bacteroides]	--------	--------	--------
tig00000243	167292	169184	BUNIF_00518	-	speA;Biosynthetic arginine decarboxylase	biosynthetic arginine decarboxylase [Bacteroides]	--------	--------	--------
tig00000243	169320	169847	BUNIF_00519	-	aroK;Shikimate kinase	shikimate kinase [Bacteroides]	--------	--------	--------
tig00000243	169910	170512	BUNIF_00520	-	hypothetical protein;	nitroreductase family protein [Bacteroides uniformis]	--------	--------	--------
tig00000243	170594	171343	BUNIF_00521	+	rnhA;Ribonuclease H	ribonuclease H [Bacteroides]	--------	--------	--------
tig00000243	171357	172259	BUNIF_00522	-	iolE;Inosose dehydratase	sugar phosphate isomerase/epimerase [Bacteroides]	--------	--------	--------
tig00000243	172282	173157	BUNIF_00523	-	hypothetical protein;	DUF1080 domain-containing protein [Bacteroides]	--------	--------	--------
tig00000243	173229	174716	BUNIF_00524	-	iolG_1;Inositol 2-dehydrogenase/D-chiro-inositol 3-dehydrogenase	hypothetical protein [Bacteroides]	--------	--------	--------
tig00000243	174783	175862	BUNIF_00525	-	iolG_2;Inositol 2-dehydrogenase/D-chiro-inositol 3-dehydrogenase	Gfo/Idh/MocA family oxidoreductase [Bacteroides]	--------	--------	--------
tig00000243	176286	178124	BUNIF_00526	-	msbA_3;Lipid A export ATP-binding/permease protein MsbA	ABC transporter ATP-binding protein [Bacteroides]	GT4	--------	--------
tig00000243	178433	180175	BUNIF_00527	+	hypothetical protein;	tetratricopeptide repeat protein, partial [Bacteroides uniformis]	--------	--------	--------
tig00000243	180295	180918	BUNIF_00528	+	hypothetical protein;	PorT family protein [Bacteroides uniformis]	--------	--------	--------
tig00000243	181049	181960	BUNIF_00529	-	hypothetical protein;	alpha-1,2-fucosyltransferase [Bacteroides uniformis]	GT11	--------	--------
tig00000243	181965	182936	BUNIF_00530	-	arnC_3;Undecaprenyl-phosphate 4-deoxy-4-formamido-L-arabinose transferase	glycosyltransferase [Bacteroides]	GT2	--------	--------
tig00000243	182955	184094	BUNIF_00531	-	mshA_1;D-inositol-3-phosphate glycosyltransferase	glycosyltransferase [Bacteroides uniformis]	GT4	--------	--------
tig00000243	184106	184981	BUNIF_00532	-	hypothetical protein;	hypothetical protein [Bacteroides]	--------	--------	--------
tig00000243	184994	186277	BUNIF_00533	-	hypothetical protein;	glycosyltransferase [Bacteroides]	GT0	--------	--------
tig00000243	186277	187221	BUNIF_00534	-	hypothetical protein;	glycosyltransferase family 2 protein [Bacteroides]	GT2	--------	--------
tig00000243	187218	188294	BUNIF_00535	-	hypothetical protein;	LPS biosynthesis protein [Bacteroides]	GT0	--------	--------
tig00000243	188314	189324	BUNIF_00536	-	arnC_4;Undecaprenyl-phosphate 4-deoxy-4-formamido-L-arabinose transferase	glycosyltransferase [Bacteroides]	GT2	--------	--------
tig00000243	189337	190401	BUNIF_00537	-	hypothetical protein;	CDP-glycerol glycerophosphotransferase [Bacteroides]	--------	--------	--------
tig00000243	190663	192477	BUNIF_00538	+	ltaS;Lipoteichoic acid synthase	LTA synthase family protein [Bacteroides]	--------	--------	--------
tig00000243	192561	193310	BUNIF_00539	+	hypothetical protein;	hypothetical protein [Bacteroides]	--------	--------	--------
tig00000243	193347	193928	BUNIF_00540	+	gmhA;Phosphoheptose isomerase	D-sedoheptulose 7-phosphate isomerase [Bacteroides]	GT4	--------	--------
tig00000243	193921	194409	BUNIF_00541	+	gmhB;D-glycero-alpha-D-manno-heptose-1%2C7-bisphosphate 7-phosphatase	HAD family hydrolase [Bacteroides uniformis]	GT9	--------	--------
tig00000243	194406	195767	BUNIF_00542	+	hldE;Bifunctional protein HldE	bifunctional D-glycero-beta-D-manno-heptose-7-phosphate kinase/D-glycero-beta-D-manno-heptose 1-phosphate adenylyltransferase HldE [Bacteroides]	GT9	--------	--------
tig00000243	195816	196814	BUNIF_00543	-	hypothetical protein;	glycosyltransferase family 9 protein [Bacteroides]	GT9	--------	--------
tig00000243	197123	198097	BUNIF_00544	+	hypothetical protein;	glycosyltransferase family 2 protein [Bacteroides]	GT2	--------	--------
tig00000243	198061	198888	BUNIF_00545	-	hypothetical protein;	LicD family protein [Bacteroides uniformis]	GT2	--------	--------
tig00000243	198906	199637	BUNIF_00546	-	CTP:phosphoglutamine cytidylyltransferase;	phosphocholine cytidylyltransferase family protein [Bacteroides]	--------	--------	--------
tig00000243	199634	200671	BUNIF_00547	-	hisC_1;Histidinol-phosphate aminotransferase	histidinol-phosphate aminotransferase family protein [Bacteroides]	--------	--------	--------
tig00000243	200845	201819	BUNIF_00548	-	mshA_2;D-inositol-3-phosphate glycosyltransferase	glycosyltransferase family 4 protein [Bacteroides]	GT4	--------	--------
tig00000243	201929	202123	BUNIF_00549	+	hypothetical protein;	#N/A	--------	--------	--------
tig00000243	202178	202402	BUNIF_00550	+	hypothetical protein;	hypothetical protein [Bacteroides]	--------	--------	--------
tig00000243	202449	203405	BUNIF_00551	+	pdxB;Erythronate-4-phosphate dehydrogenase	4-phosphoerythronate dehydrogenase PdxB [Bacteroides uniformis]	--------	--------	--------
tig00000243	203608	205461	BUNIF_00552	+	yejM;Inner membrane protein YejM	sulfatase-like hydrolase/transferase [Bacteroides]	--------	--------	--------
tig00000243	205452	206039	BUNIF_00553	-	purN;Phosphoribosylglycinamide formyltransferase	phosphoribosylglycinamide formyltransferase [Bacteroides]	--------	--------	--------
tig00000243	206189	206425	BUNIF_00554	+	acpP_1;Acyl carrier protein	acyl carrier protein [Bacteroides thetaiotaomicron VPI-5482]	--------	--------	--------
tig00000243	206447	207712	BUNIF_00555	+	fabF;3-oxoacyl-[acyl-carrier-protein] synthase 2	beta-ketoacyl-ACP synthase II [Bacteroides]	--------	--------	--------
tig00000243	207720	208598	BUNIF_00556	+	rnc;Ribonuclease 3	ribonuclease III [Bacteroides]	--------	--------	--------
tig00000243	208557	209567	BUNIF_00557	-	pfp_1;Pyrophosphate--fructose 6-phosphate 1-phosphotransferase	6-phosphofructokinase [Bacteroides]	--------	--------	--------
tig00000243	209690	211201	BUNIF_00558	+	hypothetical protein;	GH3 auxin-responsive promoter family protein [Bacteroides]	--------	--------	--------
tig00000243	211347	212228	BUNIF_00559	-	hypothetical protein;	DUF3078 domain-containing protein [Bacteroides]	--------	--------	--------
tig00000243	212328	213071	BUNIF_00560	-	mnmA_1;tRNA-specific 2-thiouridylase MnmA	tRNA 2-thiouridine(34) synthase MnmA [Bacteroides uniformis]	--------	--------	--------
tig00000243	213083	213418	BUNIF_00561	-	mnmA_2;tRNA-specific 2-thiouridylase MnmA	tRNA 2-thiouridine(34) synthase MnmA [Bacteroides]	--------	--------	--------
tig00000243	213505	214980	BUNIF_00562	+	cysS;Cysteine--tRNA ligase	cysteine--tRNA ligase [Bacteroides uniformis]	GT2	--------	--------
tig00000243	215139	217169	BUNIF_00563	-	hypothetical protein;	patatin-like phospholipase family protein [Bacteroides uniformis]	--------	PUL4	--------
tig00000243	217314	218858	BUNIF_00564	-	Endo-4-O-sulfatase;	sulfatase [Bacteroides uniformis]	--------	PUL4	--------
tig00000243	218855	220054	BUNIF_00565	-	Unsaturated glucuronyl hydrolase;	glucuronyl hydrolase [Bacteroides]	GH88	PUL4	--------
tig00000243	220233	220676	BUNIF_00566	+	paaI;Acyl-coenzyme A thioesterase PaaI	hotdog fold thioesterase [Bacteroides]	--------	PUL4	--------
tig00000243	220621	221493	BUNIF_00567	-	hypothetical protein;	DUF3108 domain-containing protein [Bacteroides]	--------	PUL4	--------
tig00000243	221450	223132	BUNIF_00568	-	hypothetical protein;	hypothetical protein [Bacteroides]	--------	PUL4	--------
tig00000243	223105	223407	BUNIF_00569	-	hypothetical protein;	hypothetical protein [Bacteroides]	--------	PUL4	--------
tig00000243	223716	224891	BUNIF_00570	+	mdtE_1;Multidrug resistance protein MdtE	efflux RND transporter periplasmic adaptor subunit [Bacteroides]	--------	PUL4	--------
tig00000243	224946	228365	BUNIF_00571	+	acrF;Multidrug export protein AcrF	MMPL family transporter [Bacteroides]	GH78	PUL4	--------
tig00000243	228385	229770	BUNIF_00572	+	oprM_1;Outer membrane protein OprM	TolC family protein [Bacteroides]	--------	PUL4	--------
tig00000243	229870	230637	BUNIF_00573	+	lpxA_1;Acyl-[acyl-carrier-protein]--UDP-N-acetylglucosamine O-acyltransferase	acyl-ACP--UDP-N-acetylglucosamine O-acyltransferase [Bacteroides]	--------	PUL4	--------
tig00000243	231201	231935	BUNIF_00574	-	hypothetical protein;	hypothetical protein [Bacteroides]	CBM0	PUL4	--------
tig00000243	231926	233008	BUNIF_00575	-	nahK;N-acetylhexosamine 1-kinase	aminoglycoside phosphotransferase family protein [Bacteroides uniformis]	--------	PUL4	--------
tig00000243	233198	237271	BUNIF_00576	+	rcsC_4;Sensor histidine kinase RcsC	hybrid sensor histidine kinase/response regulator transcription factor [Bacteroides]	--------	PUL4	--------
tig00000243	237401	238960	BUNIF_00577	+	N-acetylgalactosamine-6-O-sulfatase;	arylsulfatase [Bacteroides]	--------	PUL4	--------
tig00000243	239131	242208	BUNIF_00578	+	TonB-dependent receptor P3;	TonB-dependent receptor [Bacteroides]	--------	PUL4	--------
tig00000243	242208	243722	BUNIF_00579	+	SusD-like protein P2;	RagB/SusD family nutrient uptake outer membrane protein [Bacteroides uniformis]	--------	PUL4	--------
tig00000243	244042	246522	BUNIF_00580	-	hypothetical protein;	polysaccharide lyase [Bacteroides]	PL0	PUL4	--------
tig00000243	246717	247850	BUNIF_00581	+	hypothetical protein;	glycosyl hydrolase family 43 [Bacteroides]	GH117	PUL4	--------
tig00000243	247853	248821	BUNIF_00582	+	dusC;tRNA-dihydrouridine(16) synthase	tRNA-dihydrouridine synthase family protein [Bacteroides]	--------	--------	--------
tig00000243	249176	249316	BUNIF_00583	-	hypothetical protein;	#N/A	--------	--------	--------
tig00000243	249255	250115	BUNIF_00584	-	hypothetical protein;	IS3 family transposase [Bacteroides]	--------	--------	Transposase
tig00000243	250238	250618	BUNIF_00585	-	hypothetical protein;	transposase [Bacteria]	--------	--------	Transposase
tig00000243	250685	253768	BUNIF_00586	-	chonabc;Chondroitin sulfate ABC exolyase	chondroitinase [Bacteroides uniformis]	PL8_2	PUL5	--------
tig00000243	253778	254200	BUNIF_00587	-	hypothetical protein;	hypothetical protein [Bacteroides uniformis]	PL26	PUL5	--------
tig00000243	254581	255093	BUNIF_00588	-	hypothetical protein;	hypothetical protein [Bacteroides]	--------	PUL5	--------
tig00000243	255171	256445	BUNIF_00589	-	hypothetical protein;	DUF2851 family protein [Bacteroides]	--------	PUL5	--------
tig00000243	256542	257306	BUNIF_00590	+	dapB;4-hydroxy-tetrahydrodipicolinate reductase	4-hydroxy-tetrahydrodipicolinate reductase [Bacteroides]	--------	PUL5	--------
tig00000243	257313	258806	BUNIF_00591	+	hypothetical protein;	signal peptidase I [Bacteroides uniformis]	--------	PUL5	--------
tig00000243	258922	259854	BUNIF_00592	+	hypothetical protein;	S26 family signal peptidase [Bacteroides uniformis]	--------	PUL5	--------
tig00000243	259944	260564	BUNIF_00593	+	hypothetical protein;	WbqC-like protein [Bacteroides uniformis]	--------	PUL5	--------
tig00000243	260980	263865	BUNIF_00594	-	hypothetical protein;	hypothetical protein [Bacteroides]	--------	PUL5	--------
tig00000243	264151	265962	BUNIF_00595	+	Putative beta-glucuronidase;	beta-glucuronidase [Bacteroides uniformis]	GH2	PUL5	--------
tig00000243	266146	269184	BUNIF_00596	+	TonB-dependent receptor P3;	TonB-dependent receptor [Bacteroides uniformis]	--------	PUL5	--------
tig00000243	269208	270962	BUNIF_00597	+	SusD-like protein P2;	RagB/SusD family nutrient uptake outer membrane protein [Bacteroides]	--------	PUL5	--------
tig00000243	271002	271394	BUNIF_00598	+	hypothetical protein;	hypothetical protein [Bacteroides]	--------	PUL5	--------
tig00000243	271432	272481	BUNIF_00599	+	hypothetical protein;	DUF4466 domain-containing protein [Bacteroides]	--------	PUL5	--------
tig00000243	272500	275475	BUNIF_00600	+	hypothetical protein;	gluconolaconase [Bacteroides]	GH55	PUL5	--------
tig00000243	275669	278329	BUNIF_00601	+	lacZ_1;Beta-galactosidase	DUF4982 domain-containing protein [Bacteroides]	CBM57	PUL5	--------
tig00000243	278348	280711	BUNIF_00602	+	hypothetical protein;	glycosyl hydrolase family 88 [Bacteroides]	GH88	PUL5	--------
tig00000243	280920	283364	BUNIF_00603	+	Putative beta-glucuronidase;	glycoside hydrolase family 2 protein [Bacteroides]	GH2	PUL5	--------
tig00000243	283458	283568	BUNIF_00604	+	hypothetical protein;	#N/A	--------	PUL5	--------
tig00000243	283562	284269	BUNIF_00605	+	uxuB;putative oxidoreductase UxuB	SDR family oxidoreductase [Bacteroides]	--------	PUL5	--------
tig00000243	284304	285476	BUNIF_00606	+	uxuA_1;Mannonate dehydratase	mannonate dehydratase [Bacteroides]	GH35	PUL5	--------
tig00000243	285611	286264	BUNIF_00607	-	aqpZ2;Aquaporin Z 2	MIP family channel protein [Bacteroides]	GH27	PUL5	--------
tig00000243	286534	288759	BUNIF_00608	-	Beta-glucosidase BoGH3A;	glycosyl hydrolase [Bacteroides]	GH3	PUL5	--------
tig00000243	289120	290370	BUNIF_00609	-	hypothetical protein;	glycoside hydrolase family 5 protein [Bacteroides]	GH5_46	PUL5	--------
tig00000243	290576	291532	BUNIF_00610	-	hypothetical protein;	transcriptional regulator [Bacteroides uniformis]	--------	--------	--------
tig00000243	291529	291810	BUNIF_00611	-	hypothetical protein;	transcriptional regulator [Bacteroides uniformis]	--------	--------	--------
tig00000243	291810	292217	BUNIF_00612	-	hypothetical protein;	hypothetical protein [Bacteroides]	--------	--------	--------
tig00000243	292273	293457	BUNIF_00613	+	hypothetical protein;	DUF5009 domain-containing protein [Bacteroides uniformis]	--------	--------	--------
tig00000243	293457	294044	BUNIF_00614	+	queH;Epoxyqueuosine reductase QueH	epoxyqueuosine reductase QueH [Bacteroides uniformis]	--------	--------	--------
tig00000243	294134	295039	BUNIF_00615	+	gpmI_1;2%2C3-bisphosphoglycerate-independent phosphoglycerate mutase	alkaline phosphatase [Bacteroides]	--------	--------	--------
tig00000243	295049	296296	BUNIF_00616	-	putative zinc protease;	insulinase family protein [Bacteroides]	--------	--------	--------
tig00000243	296420	297025	BUNIF_00617	+	kdsD;Arabinose 5-phosphate isomerase KdsD	SIS domain-containing protein [Bacteroides]	--------	--------	--------
tig00000243	297013	297942	BUNIF_00618	+	scrK;Fructokinase	carbohydrate kinase [Bacteroides uniformis]	--------	--------	--------
tig00000243	298106	299491	BUNIF_00619	+	hypothetical protein;	hypothetical protein [Bacteroides uniformis]	--------	--------	--------
tig00000243	299488	300096	BUNIF_00620	+	hypothetical protein;	DUF5043 domain-containing protein [Bacteroides]	--------	--------	--------
tig00000243	300226	300756	BUNIF_00621	+	hypothetical protein;	DUF5043 domain-containing protein [Bacteroides]	--------	--------	--------
tig00000243	300906	301970	BUNIF_00622	+	hypothetical protein;	tyrosine-protein phosphatase [Bacteroides]	--------	--------	--------
tig00000243	302115	304070	BUNIF_00623	+	deaD;ATP-dependent RNA helicase DeaD	DEAD/DEAH box helicase [Bacteroides]	--------	--------	--------
tig00000243	304160	304648	BUNIF_00624	-	dps;DNA protection during starvation protein	DNA starvation/stationary phase protection protein [Bacteroides]	--------	--------	--------
tig00000243	304789	305715	BUNIF_00625	+	oxyR;Hydrogen peroxide-inducible genes activator	hydrogen peroxide-inducible genes activator [Bacteroides]	--------	--------	--------
tig00000243	305911	306477	BUNIF_00626	+	ahpC;Alkyl hydroperoxide reductase C	peroxiredoxin [Bacteroides]	--------	--------	--------
tig00000243	306648	308207	BUNIF_00627	+	ahpF;Alkyl hydroperoxide reductase subunit F	alkyl hydroperoxide reductase subunit F [Bacteroides uniformis]	GT4	--------	--------
tig00000243	308246	310384	BUNIF_00628	-	dpp7_1;Dipeptidyl-peptidase 7	S46 family peptidase [Bacteroides]	--------	--------	--------
tig00000243	310401	311771	BUNIF_00629	-	hypothetical protein;	TIGR00341 family protein [Bacteroides]	--------	--------	--------
tig00000243	311788	312459	BUNIF_00630	-	hypothetical protein;	DNA damage-inducible protein D [Bacteroides]	--------	--------	--------
tig00000243	312637	314079	BUNIF_00631	-	hypothetical protein;	lipopolysaccharide biosynthesis protein [Bacteroides]	--------	--------	--------
tig00000243	314121	315170	BUNIF_00632	-	ruvB;Holliday junction ATP-dependent DNA helicase RuvB	Holliday junction branch migration DNA helicase RuvB [Bacteroides]	--------	--------	--------
tig00000243	315210	315878	BUNIF_00633	-	hypothetical protein;	DUF4276 family protein [Bacteroides uniformis]	--------	--------	--------
tig00000243	315880	317265	BUNIF_00634	-	hypothetical protein;	AAA family ATPase [Bacteroides]	--------	--------	--------
tig00000243	317565	317999	BUNIF_00635	+	hypothetical protein;	hypothetical protein [Bacteroides]	--------	--------	--------
tig00000243	318178	318945	BUNIF_00636	-	hypothetical protein;	DNA alkylation repair protein [Bacteroides uniformis]	--------	--------	--------
tig00000243	319077	320081	BUNIF_00637	+	hypothetical protein;	M20/M25/M40 family metallo-hydrolase [Bacteroides uniformis]	--------	--------	--------
tig00000243	320107	321339	BUNIF_00638	+	hypothetical protein;	membrane protein [Bacteroides uniformis]	--------	--------	--------
tig00000243	321400	321813	BUNIF_00639	+	ybeY;Endoribonuclease YbeY	rRNA maturation RNase YbeY [Bacteroides uniformis]	--------	--------	--------
tig00000243	321885	322421	BUNIF_00640	-	hypothetical protein;	hypothetical protein [Bacteroides uniformis]	--------	PUL6	--------
tig00000243	322553	323080	BUNIF_00641	-	hypothetical protein;	hypothetical protein [Bacteroides]	--------	PUL6	--------
tig00000243	323087	324517	BUNIF_00642	-	hypothetical protein;	hypothetical protein [Bacteroides]	--------	PUL6	--------
tig00000243	324587	325711	BUNIF_00643	-	mro_1;Aldose 1-epimerase	galactose mutarotase [Bacteroides uniformis]	GH43_3	PUL6	--------
tig00000243	325753	327783	BUNIF_00644	-	hypothetical protein;	hypothetical protein [Bacteroides uniformis]	--------	PUL6	--------
tig00000243	327817	330543	BUNIF_00645	-	Alpha-L-rhamnosidase;	Bacterial alpha-L-rhamnosidase [Bacteroides uniformis]	GH78	PUL6	--------
tig00000243	330549	331556	BUNIF_00646	-	arbA;Extracellular exo-alpha-(1-	family 43 glycosylhydrolase [Bacteroides]	GH43_3	PUL6	--------
tig00000243	331584	332552	BUNIF_00647	-	xynD_1;Arabinoxylan arabinofuranohydrolase	family 43 glycosylhydrolase [Bacteroides uniformis]	GH43_31	PUL6	--------
tig00000243	332556	333503	BUNIF_00648	-	abn-ts;Intracellular endo-alpha-(1-	family 43 glycosylhydrolase [Bacteroides uniformis]	GH43_31	PUL6	--------
tig00000243	333770	336412	BUNIF_00649	-	hypothetical protein;	family 43 glycosylhydrolase [Bacteroides uniformis]	GH43_31	PUL6	--------
tig00000243	336497	338074	BUNIF_00650	-	SusD-like protein P2;	RagB/SusD family nutrient uptake outer membrane protein [Bacteroides]	--------	PUL6	--------
tig00000243	338097	341147	BUNIF_00651	-	TonB-dependent receptor P3;	TonB-dependent receptor [Bacteroides]	--------	PUL6	--------
tig00000243	341448	345401	BUNIF_00652	-	rcsC_5;Sensor histidine kinase RcsC	hybrid sensor histidine kinase/response regulator transcription factor [Bacteroides uniformis]	--------	PUL6	--------
tig00000243	345507	347324	BUNIF_00653	-	lacZ_2;Beta-galactosidase	beta-galactosidase [Bacteroides]	GH2	PUL6	--------
tig00000243	347656	349146	BUNIF_00654	-	SusD-like protein P2;	RagB/SusD family nutrient uptake outer membrane protein [Bacteroides]	--------	PUL6	--------
tig00000243	349166	352327	BUNIF_00655	-	TonB-dependent receptor P39;	TonB-dependent receptor [Bacteroides uniformis]	--------	PUL6	--------
tig00000243	352623	354497	BUNIF_00656	+	mnmG;tRNA uridine 5-carboxymethylaminomethyl modification enzyme MnmG	tRNA uridine-5-carboxymethylaminomethyl(34) synthesis enzyme MnmG [Bacteroides uniformis]	--------	--------	--------
tig00000243	354554	355078	BUNIF_00657	+	apt;Adenine phosphoribosyltransferase	adenine phosphoribosyltransferase [Bacteroides]	--------	--------	--------
tig00000243	355201	356781	BUNIF_00658	+	uvrC_1;UvrABC system protein C	excinuclease ABC subunit UvrC [Bacteroides uniformis]	--------	--------	--------
tig00000243	356799	357020	BUNIF_00659	+	uvrC_2;UvrABC system protein C	excinuclease ABC subunit UvrC [Bacteroides uniformis]	--------	--------	--------
tig00000243	357101	357553	BUNIF_00660	+	dtd;D-aminoacyl-tRNA deacylase	D-tyrosyl-tRNA(Tyr) deacylase [Bacteroides]	--------	--------	--------
tig00000243	357553	357891	BUNIF_00661	+	ypjD;putative protein YpjD	nucleotide pyrophosphohydrolase [Bacteroides]	--------	--------	--------
tig00000243	357878	358780	BUNIF_00662	+	deoC;Deoxyribose-phosphate aldolase	deoxyribose-phosphate aldolase [Bacteroides]	--------	--------	--------
tig00000243	358865	359839	BUNIF_00663	-	ispB;Octaprenyl diphosphate synthase	polyprenyl synthetase family protein [Bacteroides]	--------	--------	--------
tig00000243	359927	362782	BUNIF_00664	+	polA;DNA polymerase I	DNA polymerase I [Bacteroides]	--------	--------	--------
tig00000243	363061	363453	BUNIF_00665	+	hypothetical protein;	DUF3836 domain-containing protein [Bacteroides]	--------	--------	--------
tig00000243	363587	364210	BUNIF_00666	+	hypothetical protein;	HD domain-containing protein [Bacteroides]	--------	--------	--------
tig00000243	364222	364320	BUNIF_00667	+	hypothetical protein;	#N/A	--------	--------	--------
tig00000243	364481	366097	BUNIF_00668	-	xylA_1;Xylosidase/arabinosidase	family 43 glycosylhydrolase [Bacteroides uniformis]	GH43_35	PUL7	--------
tig00000243	366350	367453	BUNIF_00669	+	ychF;Ribosome-binding ATPase YchF	redox-regulated ATPase YchF [Bacteroides]	GH72	PUL7	--------
tig00000243	367531	368343	BUNIF_00670	+	hypothetical protein;	carboxypeptidase regulatory-like domain-containing protein [Bacteroides uniformis]	--------	PUL7	--------
tig00000243	368358	369278	BUNIF_00671	+	hypothetical protein;	ketopantoate reductase family protein [Bacteroides]	--------	PUL7	--------
tig00000243	369365	370270	BUNIF_00672	+	lgt;Phosphatidylglycerol--prolipoprotein diacylglyceryl transferase	prolipoprotein diacylglyceryl transferase [Bacteroides]	--------	PUL7	--------
tig00000243	370372	372708	BUNIF_00673	+	hypothetical protein;	alpha-xylosidase [Bacteroides uniformis]	GH31	PUL7	--------
tig00000243	372743	374920	BUNIF_00674	+	Beta-xylosidase;	glycosyl hydrolase family 3 [Bacteroides uniformis]	GH3	PUL7	--------
tig00000243	375032	375853	BUNIF_00675	-	Alpha-L-rhamnosidase;	Bacterial alpha-L-rhamnosidase [Bacteroides uniformis]	GH78	PUL7	--------
tig00000243	375826	377658	BUNIF_00676	-	Alpha-L-rhamnosidase;	Bacterial alpha-L-rhamnosidase [Bacteroides uniformis]	GH78	PUL7	--------
tig00000243	377674	379824	BUNIF_00677	-	hypothetical protein;	glycoside hydrolase family 92 protein [Bacteroides]	GH92	PUL7	--------
tig00000243	379966	381099	BUNIF_00678	-	hypothetical protein;	hypothetical protein [Bacteroides]	GH76	PUL7	--------
tig00000243	381114	382262	BUNIF_00679	-	hypothetical protein;	SusF/SusE family outer membrane protein [Bacteroides]	--------	PUL7	--------
tig00000243	382296	383906	BUNIF_00680	-	SusD-like protein P2;	RagB/SusD family nutrient uptake outer membrane protein [Bacteroides]	--------	PUL7	--------
tig00000243	383922	387098	BUNIF_00681	-	TonB-dependent receptor P3;	TonB-dependent receptor [Bacteroides]	--------	PUL7	--------
tig00000243	387241	388704	BUNIF_00682	-	hypothetical protein;	glycoside hydrolase family 125 protein [Bacteroides]	GH125	PUL7	--------
tig00000243	388724	389953	BUNIF_00683	-	hypothetical protein;	alpha-1,6-mannanase [Bacteroides]	GH76	PUL7	--------
tig00000243	390179	392245	BUNIF_00684	-	hypothetical protein;	hypothetical protein [Bacteroides]	CBM66	PUL7	--------
tig00000243	392393	396022	BUNIF_00685	-	hypothetical protein;	alpha-mannosidase [Bacteroides uniformis]	GH38	PUL7	--------
tig00000243	396354	398303	BUNIF_00686	+	Retaining alpha-galactosidase;	glycoside hydrolase family 97 protein [Bacteroides]	GH97	PUL7	--------
tig00000243	398464	402531	BUNIF_00687	+	rcsC_6;Sensor histidine kinase RcsC	hybrid sensor histidine kinase/response regulator transcription factor [Bacteroides uniformis]	--------	PUL7	--------
tig00000243	402554	406810	BUNIF_00688	+	lacZ_3;Beta-galactosidase	DUF4981 domain-containing protein [Bacteroides]	GH2	PUL7	--------
tig00000243	406905	409520	BUNIF_00689	-	mutS_1;DNA mismatch repair protein MutS	DNA mismatch repair protein MutS [Bacteroides]	--------	--------	--------
tig00000243	409792	411081	BUNIF_00690	-	IS1380 family transposase IS612;	IS1380-like element IS612 family transposase [Bacteroides]	--------	--------	Transposase
tig00000243	411839	412651	BUNIF_00691	-	hypothetical protein;	SPFH domain-containing protein [Bacteroides]	--------	--------	--------
tig00000243	412921	413028	BUNIF_00692	-	hypothetical protein;	#N/A	--------	--------	--------
tig00000243	413073	413567	BUNIF_00693	-	hypothetical protein;	DUF3836 domain-containing protein [Bacteroides]	--------	--------	--------
tig00000243	413779	413919	BUNIF_00694	-	hypothetical protein;	#N/A	--------	--------	--------
tig00000243	414191	414547	BUNIF_00695	-	hypothetical protein;	cupin domain-containing protein [Bacteroides]	--------	--------	--------
tig00000243	414788	416011	BUNIF_00696	+	hypothetical protein;	S41 family peptidase [Bacteroides uniformis]	--------	--------	--------
tig00000243	416215	417081	BUNIF_00697	-	hypothetical protein;	hypothetical protein [Bacteroides]	--------	--------	--------
tig00000243	417192	417890	BUNIF_00698	-	prrA;Transcriptional regulatory protein PrrA	response regulator transcription factor [Bacteroides]	GT2	--------	--------
tig00000243	418008	418535	BUNIF_00699	+	hypothetical protein;	hypothetical protein [Bacteroides]	--------	--------	--------
tig00000243	418538	420763	BUNIF_00700	-	sasA_1;Adaptive-response sensory-kinase SasA	HAMP domain-containing histidine kinase [Bacteroides uniformis]	--------	--------	--------
tig00000243	420900	422981	BUNIF_00701	-	hypothetical protein;	DUF2961 domain-containing protein [Bacteroides uniformis]	--------	--------	--------
tig00000243	423093	423266	BUNIF_00702	+	hypothetical protein;	#N/A	--------	--------	--------
tig00000243	423283	424842	BUNIF_00703	-	hypothetical protein;	O-antigen ligase family protein [Bacteroides uniformis]	--------	--------	--------
tig00000243	425002	425880	BUNIF_00704	-	resA_2;Thiol-disulfide oxidoreductase ResA	TlpA family protein disulfide reductase [Bacteroides uniformis]	--------	--------	--------
tig00000243	425892	426572	BUNIF_00705	-	hypothetical protein;	bacteriocin fulvocin C-related protein [Bacteroides uniformis]	--------	--------	--------
tig00000243	426594	426968	BUNIF_00706	-	hypothetical protein;	DUF1573 domain-containing protein [Bacteroides uniformis]	--------	--------	--------
tig00000243	427231	427497	BUNIF_00707	-	hypothetical protein;	hypothetical protein [Bacteroides uniformis]	--------	--------	--------
tig00000243	427505	428143	BUNIF_00708	-	hypothetical protein;	hypothetical protein [Bacteroides uniformis]	--------	--------	--------
tig00000243	428391	430379	BUNIF_00709	-	hypothetical protein;	hypothetical protein [Bacteroides uniformis]	CBM0	PUL8	--------
tig00000243	430440	433955	BUNIF_00710	-	hypothetical protein;	alpha-mannosidase [Bacteroides uniformis]	GH38	PUL8	--------
tig00000243	434085	435257	BUNIF_00711	-	hypothetical protein;	hydrolase [Bacteroides uniformis]	GH76	PUL8	--------
tig00000243	435281	436426	BUNIF_00712	-	hypothetical protein;	DUF4185 domain-containing protein [Bacteroides]	--------	PUL8	--------
tig00000243	436449	438392	BUNIF_00713	-	hypothetical protein;	DUF2961 domain-containing protein [Bacteroides uniformis]	--------	PUL8	--------
tig00000243	438515	439117	BUNIF_00714	-	hypothetical protein;	Ig-like domain-containing protein [Bacteroides]	--------	PUL8	--------
tig00000243	439083	439364	BUNIF_00715	-	hypothetical protein;	Ig-like domain-containing protein [Bacteroides]	--------	PUL8	--------
tig00000243	439415	441337	BUNIF_00716	-	hypothetical protein;	RagB/SusD family nutrient uptake outer membrane protein [Bacteroides uniformis]	--------	PUL8	--------
tig00000243	441354	444440	BUNIF_00717	-	TonB-dependent receptor P3;	TonB-dependent receptor [Bacteroides]	--------	PUL8	--------
tig00000243	444620	445813	BUNIF_00718	-	hypothetical protein;	DUF2961 domain-containing protein [Bacteroides]	--------	PUL8	--------
tig00000243	445845	447257	BUNIF_00719	-	hypothetical protein;	glycoside hydrolase family 125 protein [Bacteroides]	GH125	PUL8	--------
tig00000243	447395	449377	BUNIF_00720	-	Retaining alpha-galactosidase;	glycoside hydrolase family 97 protein [Bacteroides uniformis]	GH97	PUL8	--------
tig00000243	449418	452396	BUNIF_00721	-	hypothetical protein;	hypothetical protein [Bacteroides]	CBM38	PUL8	--------
tig00000243	452424	452843	BUNIF_00722	-	hypothetical protein;	hypothetical protein [Bacteroides]	--------	PUL8	--------
tig00000243	452843	454483	BUNIF_00723	-	hypothetical protein;	hypothetical protein [Bacteroides]	--------	PUL8	--------
tig00000243	454542	455948	BUNIF_00724	-	hypothetical protein;	DUF4185 domain-containing protein [Bacteroides]	--------	PUL8	--------
tig00000243	456043	456462	BUNIF_00725	-	hypothetical protein;	DUF4945 domain-containing protein [Bacteroides]	--------	PUL8	--------
tig00000243	456481	458241	BUNIF_00726	-	hypothetical protein;	RagB/SusD family nutrient uptake outer membrane protein [Bacteroides]	--------	PUL8	--------
tig00000243	458303	461521	BUNIF_00727	-	TonB-dependent receptor P26;	TonB-dependent receptor [Bacteroides]	--------	PUL8	--------
tig00000243	461867	462802	BUNIF_00728	-	hypothetical protein;	DUF2961 domain-containing protein [Bacteroides]	--------	PUL8	--------
tig00000243	462831	463769	BUNIF_00729	-	araB_1;Ribulokinase	hypothetical protein [Bacteroides uniformis]	--------	--------	--------
tig00000243	464250	464390	BUNIF_00730	-	hypothetical protein;	#N/A	--------	--------	--------
tig00000243	464329	465189	BUNIF_00731	-	hypothetical protein;	IS3 family transposase [Bacteroides]	--------	--------	Transposase
tig00000243	465221	465691	BUNIF_00732	-	hypothetical protein;	transposase [Bacteria]	--------	--------	Transposase
tig00000243	465755	466819	BUNIF_00733	-	hypothetical protein;	hypothetical protein [Bacteroides]	--------	PUL9	--------
tig00000243	467154	468053	BUNIF_00734	+	degA;HTH-type transcriptional regulator DegA	LacI family transcriptional regulator [Bacteroides]	--------	PUL9	--------
tig00000243	468131	469918	BUNIF_00735	+	fucI;L-fucose isomerase	L-fucose isomerase [Bacteroides]	--------	PUL9	--------
tig00000243	469933	471156	BUNIF_00736	+	hypothetical protein;	hypothetical protein [Bacteroides]	--------	PUL9	--------
tig00000243	471182	472612	BUNIF_00737	+	fucP_1;L-fucose-proton symporter	L-fucose:H+ symporter permease [Bacteroides]	--------	PUL9	--------
tig00000243	472624	474264	BUNIF_00738	+	araB_2;Ribulokinase	ribulokinase [Bacteroides]	--------	PUL9	--------
tig00000243	474294	475469	BUNIF_00739	+	hypothetical protein;	DUF2961 domain-containing protein [Bacteroides]	--------	PUL9	--------
tig00000243	475587	478496	BUNIF_00740	+	susC_1;TonB-dependent receptor SusC	TonB-dependent receptor [Bacteroides]	--------	PUL9	--------
tig00000243	478515	480089	BUNIF_00741	+	hypothetical protein;	RagB/SusD family nutrient uptake outer membrane protein [Bacteroides]	--------	PUL9	--------
tig00000243	480166	482139	BUNIF_00742	+	Retaining alpha-galactosidase;	glycoside hydrolase family 97 protein [Bacteroides uniformis]	GH97	PUL9	--------
tig00000243	482146	483579	BUNIF_00743	+	hypothetical protein;	DUF4185 domain-containing protein [Bacteroides uniformis]	--------	PUL9	--------
tig00000243	483648	484526	BUNIF_00744	-	eamA;putative amino-acid metabolite efflux pump	DMT family transporter [Bacteroides uniformis]	--------	PUL9	--------
tig00000243	484878	487715	BUNIF_00745	+	leuS;Leucine--tRNA ligase	leucine--tRNA ligase [Bacteroides uniformis]	--------	--------	--------
tig00000243	487721	488623	BUNIF_00746	+	hypothetical protein;	YitT family protein [Bacteroides]	--------	--------	--------
tig00000243	488661	489239	BUNIF_00747	+	dITP/XTP pyrophosphatase;	non-canonical purine NTP diphosphatase [Bacteroides]	--------	--------	--------
tig00000243	489333	490271	BUNIF_00748	-	nadA;Quinolinate synthase A	quinolinate synthase NadA [Bacteroides]	--------	--------	--------
tig00000243	490264	490371	BUNIF_00749	-	hypothetical protein;	#N/A	--------	--------	--------
tig00000243	490736	491263	BUNIF_00750	+	Putative TrmH family tRNA/rRNA methyltransferase;	RNA methyltransferase [Bacteroides]	--------	--------	--------
tig00000243	491587	492549	BUNIF_00751	+	hypothetical protein;	YitT family protein [Bacteroides]	--------	--------	--------
tig00000243	492679	493419	BUNIF_00752	+	hypothetical protein;	DUF5131 family protein [Bacteroides]	--------	--------	--------
tig00000243	493414	494046	BUNIF_00753	-	hypothetical protein;	DUF4294 domain-containing protein [Bacteroides]	--------	--------	--------
tig00000243	494186	496189	BUNIF_00754	+	hypothetical protein;	helix-hairpin-helix domain-containing protein [Bacteroides]	--------	--------	--------
tig00000243	496342	497115	BUNIF_00755	+	hypothetical protein;	radical SAM protein [Bacteroides]	--------	--------	--------
tig00000243	497126	497635	BUNIF_00756	+	hypothetical protein;	flavin reductase family protein [Bacteroides]	--------	--------	--------
tig00000243	497641	498432	BUNIF_00757	-	nucA;Nuclease	DNA/RNA non-specific endonuclease [Bacteroides sp. AF27-10BH]	--------	--------	--------
tig00000243	498487	500169	BUNIF_00758	-	dauA;C4-dicarboxylic acid transporter DauA	sulfate permease [Bacteroides]	--------	--------	--------
tig00000243	500491	501069	BUNIF_00759	+	rbr;Rubrerythrin	rubrerythrin family protein [Bacteroides]	--------	--------	--------
tig00000243	501363	503546	BUNIF_00760	-	hypothetical protein;	DUF3857 domain-containing protein [Bacteroides]	--------	--------	--------
tig00000243	503577	505325	BUNIF_00761	-	hypothetical protein;	transglutaminase [Bacteroides]	--------	--------	--------
tig00000243	505344	506915	BUNIF_00762	-	nadB;L-aspartate oxidase	L-aspartate oxidase [Bacteroides uniformis]	--------	--------	--------
tig00000243	506992	508911	BUNIF_00763	-	hypothetical protein;	tetratricopeptide repeat protein [Bacteroides]	--------	--------	--------
tig00000243	509022	509162	BUNIF_00764	+	hypothetical protein;	#N/A	--------	--------	--------
tig00000243	509131	509505	BUNIF_00765	+	hypothetical protein;	hypothetical protein [Bacteroides]	--------	--------	--------
tig00000243	509539	509931	BUNIF_00766	+	hypothetical protein;	PH domain-containing protein [Bacteroides]	--------	--------	--------
tig00000243	510157	510903	BUNIF_00767	+	hypothetical protein;	response regulator transcription factor [Bacteroides]	--------	--------	--------
tig00000243	511057	512268	BUNIF_00768	-	hypothetical protein;	hypothetical protein [Bacteroides]	--------	--------	--------
tig00000243	512265	513581	BUNIF_00769	-	hypothetical protein;	DUF4270 family protein [Bacteroides]	--------	--------	--------
tig00000243	513824	514903	BUNIF_00770	+	nanM_1;N-acetylneuraminate epimerase	hypothetical protein [Bacteroides]	--------	--------	--------
tig00000243	514929	515261	BUNIF_00771	+	hypothetical protein;	DUF4907 domain-containing protein [Bacteroides]	--------	--------	--------
tig00000243	515258	516205	BUNIF_00772	-	hypothetical protein;	hypothetical protein [Bacteroides]	--------	--------	--------
tig00000243	516394	517752	BUNIF_00773	+	Dihydrolipoyl dehydrogenase;	dihydrolipoyl dehydrogenase [Bacteroides]	--------	--------	--------
tig00000243	517787	518209	BUNIF_00774	+	hypothetical protein;	DUF2007 domain-containing protein [Bacteroides]	--------	--------	--------
tig00000243	518218	519489	BUNIF_00775	-	hypothetical protein;	hypothetical protein [Bacteroides uniformis]	--------	--------	--------
tig00000243	519667	521106	BUNIF_00776	+	dac;D-alanyl-D-alanine carboxypeptidase	D-alanyl-D-alanine carboxypeptidase/D-alanyl-D-alanine-endopeptidase [Bacteroides uniformis]	--------	--------	--------
tig00000243	521204	522115	BUNIF_00777	-	hypothetical protein;	AraC family transcriptional regulator [Bacteroides]	--------	--------	--------
tig00000243	522275	523444	BUNIF_00778	+	mdtE_2;Multidrug resistance protein MdtE	efflux RND transporter periplasmic adaptor subunit [Bacteroides]	--------	--------	--------
tig00000243	523515	526661	BUNIF_00779	+	bepE_1;Efflux pump membrane transporter BepE	efflux RND transporter permease subunit [Bacteroides uniformis]	GH78	--------	--------
tig00000243	526691	528097	BUNIF_00780	+	oprM_2;Outer membrane protein OprM	TolC family protein [Bacteroides uniformis]	--------	--------	--------
tig00000243	528530	530026	BUNIF_00781	-	scpC;Propionyl-CoA:succinate CoA transferase	acetyl-CoA hydrolase/transferase family protein [Bacteroides uniformis]	--------	--------	--------
tig00000243	530180	530482	BUNIF_00782	-	hypothetical protein;	hypothetical protein [Bacteroides uniformis]	--------	--------	--------
tig00000243	530877	532250	BUNIF_00783	+	miaB;tRNA-2-methylthio-N(6)-dimethylallyladenosine synthase	tRNA (N6-isopentenyl adenosine(37)-C2)-methylthiotransferase MiaB [Bacteroides]	--------	--------	--------
tig00000243	532353	532856	BUNIF_00784	-	hypothetical protein;	DUF3836 domain-containing protein [Bacteroides]	--------	--------	--------
tig00000243	533229	534128	BUNIF_00785	+	COQ3_1;Ubiquinone biosynthesis O-methyltransferase%2C mitochondrial	class I SAM-dependent methyltransferase [Bacteroides]	--------	--------	--------
tig00000243	534211	535086	BUNIF_00786	+	ftsX;Cell division protein FtsX	FtsX-like permease family protein [Bacteroides]	--------	--------	--------
tig00000243	535170	535409	BUNIF_00787	+	hypothetical protein;	DUF3098 domain-containing protein [Bacteroides]	--------	--------	--------
tig00000243	535566	536357	BUNIF_00788	+	uppP;Undecaprenyl-diphosphatase	undecaprenyl-diphosphate phosphatase [Bacteroides]	--------	--------	--------
tig00000243	536422	537180	BUNIF_00789	+	truB;tRNA pseudouridine synthase B	tRNA pseudouridine(55) synthase TruB [Bacteroides uniformis]	--------	--------	--------
tig00000243	537297	538355	BUNIF_00790	+	queA_1;S-adenosylmethionine:tRNA ribosyltransferase-isomerase	tRNA preQ1(34) S-adenosylmethionine ribosyltransferase-isomerase QueA [Bacteroides]	--------	--------	--------
tig00000243	538358	538834	BUNIF_00791	+	sulD;Bifunctional folate synthesis protein	2-amino-4-hydroxy-6-hydroxymethyldihydropteridine diphosphokinase [Bacteroides]	--------	--------	--------
tig00000243	539135	540427	BUNIF_00792	+	metK;S-adenosylmethionine synthase	methionine adenosyltransferase [Bacteroides uniformis]	--------	--------	--------
tig00000243	540532	542478	BUNIF_00793	-	rcsC_7;Sensor histidine kinase RcsC	two-component sensor histidine kinase [Bacteroides uniformis]	GT2	--------	--------
tig00000243	542634	543356	BUNIF_00794	-	hypothetical protein;	LexA family transcriptional regulator [Bacteroides]	--------	--------	--------
tig00000243	543537	543680	BUNIF_00795	+	hypothetical protein;	hypothetical protein [Bacteroides uniformis]	--------	--------	--------
tig00000243	543787	544095	BUNIF_00796	+	hypothetical protein;	hypothetical protein [Bacteroides]	--------	--------	--------
tig00000243	544143	545006	BUNIF_00797	+	hypothetical protein;	DUF4373 domain-containing protein [Bacteroides]	--------	--------	--------
tig00000243	545031	545153	BUNIF_00798	+	hypothetical protein;	#N/A	--------	--------	--------
tig00000243	545193	545687	BUNIF_00799	+	hypothetical protein;	DNA-binding protein [Bacteroides uniformis]	--------	--------	--------
tig00000243	545850	546290	BUNIF_00800	+	hypothetical protein;	N-acetylmuramoyl-L-alanine amidase [Bacteroides]	CBM50	--------	--------
tig00000243	546317	546418	BUNIF_00801	+	hypothetical protein;	#N/A	--------	--------	--------
tig00000243	546510	552881	BUNIF_00802	+	hypothetical protein;	RHS repeat-associated core domain-containing protein [Bacteroides]	--------	--------	--------
tig00000243	552884	553192	BUNIF_00803	+	hypothetical protein;	hypothetical protein [Bacteroides]	--------	--------	--------
tig00000243	553336	554751	BUNIF_00804	+	hypothetical protein;	RHS repeat-associated core domain-containing protein [Bacteroides cellulosilyticus]	--------	--------	--------
tig00000243	554756	554941	BUNIF_00805	+	hypothetical protein;	hypothetical protein [Bacteroides]	--------	--------	--------
tig00000243	555193	557217	BUNIF_00806	+	hypothetical protein;	hypothetical protein [Bacteroides uniformis]	--------	--------	--------
tig00000243	557162	557713	BUNIF_00807	+	hypothetical protein;	hypothetical protein [Bacteroides]	--------	--------	--------
tig00000243	557776	559629	BUNIF_00808	+	hypothetical protein;	RHS repeat-associated core domain-containing protein [Bacteroides uniformis]	--------	--------	--------
tig00000243	559631	560083	BUNIF_00809	+	hypothetical protein;	hypothetical protein [Bacteroides]	--------	--------	--------
tig00000243	560172	562037	BUNIF_00810	+	hypothetical protein;	DUF4329 domain-containing protein [Bacteroides]	CBM61	--------	--------
tig00000243	562050	562457	BUNIF_00811	+	hypothetical protein;	hypothetical protein [Bacteroides]	--------	--------	--------
tig00000243	562728	564293	BUNIF_00812	+	hypothetical protein;	DUF4329 domain-containing protein [Bacteroides uniformis]	CBM61	--------	--------
tig00000243	564259	564615	BUNIF_00813	+	hypothetical protein;	RHS repeat-associated core domain-containing protein [Bacteroides sp. 4_1_36]	--------	--------	--------
tig00000243	564619	564891	BUNIF_00814	+	hypothetical protein;	hypothetical protein [Bacteroides]	--------	--------	--------
tig00000243	565218	565637	BUNIF_00815	-	hypothetical protein;	DUF2809 domain-containing protein [Bacteroides]	--------	--------	--------
tig00000243	565792	565953	BUNIF_00816	+	hypothetical protein;	hypothetical protein [Bacteroides]	--------	--------	--------
tig00000243	566024	566614	BUNIF_00817	+	Putative cytokinin riboside 5'-monophosphate phosphoribohydrolase;	TIGR00730 family Rossman fold protein [Bacteroides uniformis]	--------	--------	--------
tig00000243	566611	567249	BUNIF_00818	+	hypothetical protein;	DUF4271 domain-containing protein [Bacteroides uniformis]	--------	--------	--------
tig00000243	567346	568098	BUNIF_00819	+	hypothetical protein;	uroporphyrinogen-III synthase [Bacteroides]	--------	--------	--------
tig00000243	568290	568706	BUNIF_00820	+	rnpA;Ribonuclease P protein component	ribonuclease P protein component [Bacteroides]	--------	--------	--------
tig00000243	568703	568924	BUNIF_00821	+	Putative membrane protein insertion efficiency factor;	membrane protein insertion efficiency factor YidD [Bacteroides]	--------	--------	--------
tig00000243	568921	569586	BUNIF_00822	+	dtd3_1;D-aminoacyl-tRNA deacylase	hydrolase TatD [Bacteroides uniformis]	--------	--------	--------
tig00000243	569694	570986	BUNIF_00823	+	tyrS;Tyrosine--tRNA ligase	tyrosine--tRNA ligase [Bacteroides]	--------	--------	--------
tig00000243	571111	571182	BUNIF_00824	+	tRNA-Gln(ttg);	#N/A	--------	--------	--------
tig00000243	571435	571587	BUNIF_00825	+	hypothetical protein;	hypothetical protein [Bacteroides]	--------	--------	--------
tig00000243	571626	572429	BUNIF_00826	+	kduD;2-dehydro-3-deoxy-D-gluconate 5-dehydrogenase	gluconate 5-dehydrogenase [Bacteroides]	--------	--------	--------
tig00000243	572469	572585	BUNIF_00827	+	hypothetical protein;	#N/A	--------	--------	--------
tig00000243	572603	573835	BUNIF_00828	+	hypothetical protein;	DUF4861 domain-containing protein [Bacteroides uniformis]	--------	--------	--------
tig00000243	573914	574546	BUNIF_00829	-	uvrY;Response regulator UvrY	response regulator transcription factor [Bacteroides]	--------	--------	--------
tig00000243	574543	576432	BUNIF_00830	-	hypothetical protein;	molecular chaperone Hsp90 [Bacteroides uniformis]	--------	--------	--------
tig00000243	576503	576688	BUNIF_00831	-	hypothetical protein;	hypothetical protein [Bacteroides]	--------	--------	--------
tig00000243	576754	577650	BUNIF_00832	+	hypothetical protein;	DUF4595 domain-containing protein [Bacteroides]	--------	PUL10	--------
tig00000243	577794	578450	BUNIF_00833	-	Peptidoglycan-N-acetylglucosamine deacetylase;	polysaccharide deacetylase family protein [Bacteroides]	CE4	PUL10	--------
tig00000243	578585	581929	BUNIF_00834	-	hypothetical protein;	DUF2723 domain-containing protein [Bacteroides]	--------	PUL10	--------
tig00000243	582350	582622	BUNIF_00835	+	hypothetical protein;	ATP-binding protein [Bacteroides uniformis]	--------	PUL10	--------
tig00000243	582632	583267	BUNIF_00836	+	hypothetical protein;	ATP-binding protein [Bacteroides uniformis]	--------	PUL10	--------
tig00000243	584059	585186	BUNIF_00837	-	hypothetical protein;	hypothetical protein [Bacteroides]	--------	PUL10	--------
tig00000243	585380	586801	BUNIF_00838	+	hypothetical protein;	9-O-acetylesterase [Bacteroides]	GH105	PUL10	--------
tig00000243	586955	589489	BUNIF_00839	-	hypothetical protein;	glycoside hydrolase [Bacteroides]	GH9	PUL10	--------
tig00000243	589829	591082	BUNIF_00840	+	ce_1;Cellobiose 2-epimerase	N-acylglucosamine 2-epimerase [Bacteroides]	GH130	PUL10	--------
tig00000243	591079	592980	BUNIF_00841	+	hypothetical protein;	hypothetical protein [Bacteroides]	--------	PUL10	--------
tig00000243	593021	594751	BUNIF_00842	+	Xyloglucan-specific endo-beta-1%2C4-glucanase BoGH9A;	hypothetical protein [Bacteroides]	GH9	PUL10	--------
tig00000243	594757	598668	BUNIF_00843	-	rcsC_8;Sensor histidine kinase RcsC	hybrid sensor histidine kinase/response regulator transcription factor [Bacteroides]	--------	PUL10	--------
tig00000243	598925	601300	BUNIF_00844	+	hypothetical protein;	glycoside hydrolase family 31 protein [Bacteroides]	GH31	PUL10	--------
tig00000243	601512	604685	BUNIF_00845	+	TonB-dependent receptor P3;	TonB-dependent receptor [Bacteroides]	--------	PUL10	--------
tig00000243	604710	606389	BUNIF_00846	+	SusD-like protein P2;	RagB/SusD family nutrient uptake outer membrane protein [Bacteroides]	--------	PUL10	--------
tig00000243	606604	607836	BUNIF_00847	+	bfce_1;Cellobiose 2-epimerase	N-acylglucosamine 2-epimerase [Bacteroides]	GH130	PUL10	--------
tig00000243	607842	610370	BUNIF_00848	+	hypothetical protein;	glycoside hydrolase [Bacteroides uniformis]	GH9	PUL10	--------
tig00000243	610360	612249	BUNIF_00849	+	hypothetical protein;	hypothetical protein [Bacteroides]	--------	PUL10	--------
tig00000243	612332	613141	BUNIF_00850	-	btuD_1;Vitamin B12 import ATP-binding protein BtuD	metal ABC transporter ATP-binding protein [Bacteroides]	--------	--------	--------
tig00000243	613361	614077	BUNIF_00851	-	mtsA;Metal ABC transporter substrate-binding lipoprotein	zinc ABC transporter substrate-binding protein [Bacteroides uniformis]	--------	--------	--------
tig00000243	614187	614834	BUNIF_00852	-	mnmC;tRNA 5-methylaminomethyl-2-thiouridine biosynthesis bifunctional protein MnmC	tRNA (5-methylaminomethyl-2-thiouridine)(34)-methyltransferase MnmD [Bacteroides uniformis]	--------	--------	--------
tig00000243	614997	615476	BUNIF_00853	-	yqaA;Inner membrane protein YqaA	DedA family protein [Bacteroides]	--------	--------	--------
tig00000243	615461	616456	BUNIF_00854	-	hypothetical protein;	hypothetical protein [Bacteroides]	--------	--------	--------
tig00000243	616457	617731	BUNIF_00855	-	purD;Phosphoribosylamine--glycine ligase	phosphoribosylamine--glycine ligase [Bacteroides uniformis]	--------	--------	--------
tig00000243	617922	620159	BUNIF_00856	-	ptpA;Prolyl tripeptidyl peptidase	S9 family peptidase [Bacteroides uniformis]	--------	--------	--------
tig00000243	620168	621667	BUNIF_00857	-	rlmL;Ribosomal RNA large subunit methyltransferase K/L	DNA methylase [Bacteroides uniformis]	--------	--------	--------
tig00000243	621807	622706	BUNIF_00858	-	hypothetical protein;	serine acetyltransferase [Bacteroides]	--------	--------	--------
tig00000243	622926	623873	BUNIF_00859	+	cysK1_1;O-acetylserine sulfhydrylase	cysteine synthase A [Bacteroides]	--------	--------	--------
tig00000243	623937	624344	BUNIF_00860	-	hypothetical protein;	pyridoxamine 5'-phosphate oxidase family protein [Bacteroides uniformis]	--------	--------	--------
tig00000243	624579	626723	BUNIF_00861	-	rnr;Ribonuclease R	ribonuclease R [Bacteroides]	--------	--------	--------
tig00000243	626761	627888	BUNIF_00862	+	fieF;Ferrous-iron efflux pump FieF	cation transporter [Bacteroides uniformis]	--------	--------	--------
tig00000243	627950	628957	BUNIF_00863	+	auaH;Aurachin B dehydrogenase	NAD(P)-dependent oxidoreductase [Bacteroides]	--------	--------	--------
tig00000243	628948	629913	BUNIF_00864	+	hypothetical protein;	phosphatase PAP2 family protein [Bacteroides]	--------	--------	--------
tig00000243	629910	630035	BUNIF_00865	-	hypothetical protein;	ATP-binding protein [Bacteroides rodentium]	--------	--------	--------
tig00000243	630394	631374	BUNIF_00866	-	dusB;tRNA-dihydrouridine synthase B	tRNA dihydrouridine synthase DusB [Bacteroides uniformis]	--------	--------	--------
tig00000243	631444	632736	BUNIF_00867	+	hypothetical protein;	U32 family peptidase [Bacteroides]	--------	--------	--------
tig00000243	632761	633177	BUNIF_00868	+	hypothetical protein;	acyl-CoA thioesterase [Bacteroides]	--------	--------	--------
tig00000243	633189	634307	BUNIF_00869	+	hypothetical protein;	DNA-protecting protein DprA [Bacteroides]	--------	--------	--------
tig00000243	634327	635130	BUNIF_00870	-	hypothetical protein;	glycerophosphodiester phosphodiesterase family protein [Bacteroides]	GH92	--------	--------
tig00000243	635497	636180	BUNIF_00871	+	hypothetical protein;	DUF3575 domain-containing protein [Bacteroides]	--------	--------	--------
tig00000243	636156	637160	BUNIF_00872	+	Putative fimbrium anchoring subunit Fim4B;	DUF5119 domain-containing protein [Bacteroides]	--------	--------	--------
tig00000243	637206	638174	BUNIF_00873	+	fim1C;Fimbrium subunit Fim1C	fimbrillin family protein [Bacteroides uniformis]	--------	--------	--------
tig00000243	638322	639185	BUNIF_00874	+	hypothetical protein;	helix-turn-helix transcriptional regulator [Bacteroides]	--------	--------	--------
tig00000243	639324	640079	BUNIF_00875	-	frdB;Fumarate reductase iron-sulfur subunit	succinate dehydrogenase/fumarate reductase iron-sulfur subunit [Bacteroides]	--------	--------	--------
tig00000243	640113	642059	BUNIF_00876	-	frdA;Fumarate reductase flavoprotein subunit	fumarate reductase/succinate dehydrogenase flavoprotein subunit [Bacteroides]	--------	--------	--------
tig00000243	642096	642794	BUNIF_00877	-	hypothetical protein;	succinate dehydrogenase/fumarate reductase cytochrome b subunit [Bacteroides]	--------	--------	--------
tig00000243	642957	643859	BUNIF_00878	-	hypothetical protein;	helix-turn-helix transcriptional regulator [Bacteroides uniformis]	--------	--------	--------
tig00000243	643965	644567	BUNIF_00879	+	hypothetical protein;	phosphatase PAP2 family protein [Bacteroides]	--------	--------	--------
tig00000243	644564	644671	BUNIF_00880	+	hypothetical protein;	#N/A	--------	--------	--------
tig00000243	644650	646272	BUNIF_00881	-	hypothetical protein;	S41 family peptidase [Bacteroides uniformis]	--------	--------	--------
tig00000243	646295	646753	BUNIF_00882	-	coaD;Phosphopantetheine adenylyltransferase	pantetheine-phosphate adenylyltransferase [Bacteroides]	--------	--------	--------
tig00000243	646750	648684	BUNIF_00883	-	gyrB_1;DNA gyrase subunit B	type IIA DNA topoisomerase subunit B [Bacteroides uniformis]	--------	--------	--------
tig00000243	648802	649938	BUNIF_00884	-	yghO;Protein YghO	hypothetical protein [Bacteroides]	--------	--------	--------
tig00000243	650089	651123	BUNIF_00885	-	hypothetical protein;	calcium/sodium antiporter [Bacteroides sp. AF18-33]	--------	--------	--------
tig00000243	651238	653043	BUNIF_00886	+	hypothetical protein;	mechanosensitive ion channel family protein [Bacteroides]	--------	--------	--------
tig00000243	653053	654342	BUNIF_00887	-	hypothetical protein;	DUF4784 domain-containing protein [Bacteroides]	--------	--------	--------
tig00000243	654525	655454	BUNIF_00888	-	cpdA_1;3'%2C5'-cyclic adenosine monophosphate phosphodiesterase CpdA	acid phosphatase [Bacteroides uniformis]	--------	--------	--------
tig00000243	655515	658283	BUNIF_00889	-	hypothetical protein;	TonB-dependent receptor [Bacteroides]	--------	--------	--------
tig00000243	658557	658889	BUNIF_00890	-	hypothetical protein;	hypothetical protein [Bacteroides uniformis]	--------	--------	--------
tig00000243	658919	659803	BUNIF_00891	-	hypothetical protein;	hypothetical protein [Bacteroides uniformis]	--------	--------	--------
tig00000243	660005	660772	BUNIF_00892	-	ddpX;D-alanyl-D-alanine dipeptidase	M15 family metallopeptidase [Bacteroides]	--------	--------	--------
tig00000243	660774	661892	BUNIF_00893	-	hypothetical protein;	hypothetical protein [Bacteroides uniformis]	--------	--------	--------
tig00000243	661979	662167	BUNIF_00894	+	hypothetical protein;	hypothetical protein [Bacteroides]	--------	--------	--------
tig00000243	662400	663494	BUNIF_00895	-	nagC;N-acetylglucosamine repressor	ROK family transcriptional regulator [Bacteroides]	--------	--------	--------
tig00000243	663602	663757	BUNIF_00896	+	hypothetical protein;	#N/A	--------	--------	--------
tig00000243	663927	664190	BUNIF_00897	+	hypothetical protein;	DUF4434 domain-containing protein [Bacteroides]	--------	--------	--------
tig00000243	664171	665007	BUNIF_00898	+	hypothetical protein;	DUF4434 domain-containing protein [Bacteroides]	--------	PUL11	--------
tig00000243	665019	666443	BUNIF_00899	+	cpdA_2;3'%2C5'-cyclic adenosine monophosphate phosphodiesterase CpdA	serine/threonine protein phosphatase [Bacteroides]	--------	PUL11	--------
tig00000243	666472	667878	BUNIF_00900	+	xylE_1;D-xylose-proton symporter	sugar porter family MFS transporter [Bacteroides]	--------	PUL11	--------
tig00000243	667893	669416	BUNIF_00901	+	hypothetical protein;	ADP-ribosylglycohydrolase family protein [Bacteroides]	--------	PUL11	--------
tig00000243	669494	670675	BUNIF_00902	+	ce_2;Cellobiose 2-epimerase	AGE family epimerase/isomerase [Bacteroides]	--------	PUL11	--------
tig00000243	670714	673830	BUNIF_00903	+	TonB-dependent receptor P26;	TonB-dependent receptor [Bacteroides]	--------	PUL11	--------
tig00000243	673843	674166	BUNIF_00904	+	hypothetical protein;	RagB/SusD family nutrient uptake outer membrane protein [Bacteroides]	--------	PUL11	--------
tig00000243	674133	675431	BUNIF_00905	+	hypothetical protein;	RagB/SusD family nutrient uptake outer membrane protein [Bacteroides]	GH0	PUL11	--------
tig00000243	675481	676896	BUNIF_00906	+	hypothetical protein;	hypothetical protein [Bacteroides]	--------	PUL11	--------
tig00000243	677036	677998	BUNIF_00907	+	cpdA_3;3'%2C5'-cyclic adenosine monophosphate phosphodiesterase CpdA	metallophosphatase [Bacteroides]	--------	PUL11	--------
tig00000243	678028	679410	BUNIF_00908	+	hypothetical protein;	DUF4434 domain-containing protein [Bacteroides]	--------	PUL11	--------
tig00000243	679421	680524	BUNIF_00909	+	celE;Cellulase/esterase CelE	endoglucanase [Bacteroides]	CE2	PUL11	--------
tig00000243	680546	681613	BUNIF_00910	+	hypothetical protein;	DUF4434 domain-containing protein [Bacteroides]	--------	PUL11	--------
tig00000243	681751	682167	BUNIF_00911	-	hypothetical protein;	#N/A	--------	PUL11	--------
tig00000243	682245	683120	BUNIF_00912	+	hypothetical protein;	ADP-ribosylglycohydrolase family protein [Bacteroides]	--------	PUL11	--------
tig00000243	683117	684736	BUNIF_00913	+	hypothetical protein;	DUF4434 domain-containing protein [Bacteroides]	--------	PUL11	--------
tig00000243	684811	685428	BUNIF_00914	+	glmS_1;Glutamine--fructose-6-phosphate aminotransferase [isomerizing]	SIS domain-containing protein [Bacteroides]	--------	PUL11	--------
tig00000243	685503	685871	BUNIF_00915	+	hypothetical protein;	SIS domain-containing protein [Bacteroides]	--------	PUL11	--------
tig00000243	685871	686758	BUNIF_00916	+	nagK;N-acetyl-D-glucosamine kinase	ROK family protein [Bacteroides]	--------	PUL11	--------
tig00000243	686768	689545	BUNIF_00917	+	csxA;Exo-beta-D-glucosaminidase	glycoside hydrolase family 2 [Bacteroides]	GH2	PUL11	--------
tig00000243	689579	690475	BUNIF_00918	+	rbsK;Ribokinase	ribokinase [Bacteroides]	--------	PUL11	--------
tig00000243	690506	691447	BUNIF_00919	+	hypothetical protein;	multidrug DMT transporter permease [Bacteroides]	--------	PUL11	--------
tig00000243	691547	693106	BUNIF_00920	+	hypothetical protein;	DUF4434 domain-containing protein [Bacteroides uniformis]	--------	PUL11	--------
tig00000243	693119	693412	BUNIF_00921	+	hypothetical protein;	hypothetical protein [Bacteroides uniformis]	--------	PUL11	--------
tig00000243	693441	695540	BUNIF_00922	+	hypothetical protein;	family 20 glycosylhydrolase [Bacteroides uniformis]	GH20	PUL11	--------
tig00000243	695856	696968	BUNIF_00923	+	hypothetical protein;	hypothetical protein [Bacteroides uniformis]	--------	PUL11	--------
tig00000243	697175	698443	BUNIF_00924	-	hypothetical protein;	transposase [Bacteroides]	--------	--------	Transposase
tig00000243	698863	700071	BUNIF_00925	-	hypothetical protein;	hypothetical protein [Bacteroides]	--------	--------	--------
tig00000243	700092	700667	BUNIF_00926	-	hypothetical protein;	hypothetical protein [Bacteroides]	--------	--------	--------
tig00000243	701249	701836	BUNIF_00927	-	xerC_5;Tyrosine recombinase XerC	tyrosine-type recombinase/integrase [Bacteroidales]	--------	--------	--------
tig00000243	701987	702433	BUNIF_00928	-	note=UPF0758 protein CT0611;	JAB domain-containing protein [Bacteroides]	--------	--------	--------
tig00000243	702519	703538	BUNIF_00929	-	hypothetical protein;	DUF3871 family protein [Bacteroides uniformis]	--------	--------	--------
tig00000243	704008	704577	BUNIF_00930	-	hypothetical protein;	hypothetical protein [Bacteroides]	--------	--------	--------
tig00000243	704585	704776	BUNIF_00931	-	hypothetical protein;	hypothetical protein [Bacteroides]	--------	--------	--------
tig00000243	705174	706265	BUNIF_00932	-	hypothetical protein;	hypothetical protein [Bacteroidales]	--------	--------	--------
tig00000243	706293	706601	BUNIF_00933	+	hypothetical protein;	hypothetical protein [Bacteroidales]	--------	--------	--------
tig00000243	706549	707391	BUNIF_00934	-	hypothetical protein;	hypothetical protein [Bacteroides uniformis]	--------	--------	--------
tig00000243	707462	708730	BUNIF_00935	-	hypothetical protein;	transposase [Bacteroides uniformis]	--------	--------	Transposase
tig00000243	708871	708945	BUNIF_00936	-	tRNA-Met(cat);	#N/A	--------	--------	--------
tig00000243	709038	709349	BUNIF_00937	-	hypothetical protein;	DUF4491 family protein [Bacteroides]	--------	--------	--------
tig00000243	709359	709823	BUNIF_00938	-	asnC_1;Regulatory protein AsnC	AsnC family transcriptional regulator [Bacteroides]	--------	--------	--------
tig00000243	710054	710920	BUNIF_00939	-	hypothetical protein;	peptidylprolyl isomerase [Bacteroides uniformis]	--------	--------	--------
tig00000243	710939	711532	BUNIF_00940	-	fklB;FKBP-type 22 kDa peptidyl-prolyl cis-trans isomerase	peptidylprolyl isomerase [Bacteroides]	GH43_18	--------	--------
tig00000243	711715	712431	BUNIF_00941	+	SIRT5;NAD-dependent protein deacylase sirtuin-5%2C mitochondrial	NAD-dependent deacylase [Bacteroides]	--------	--------	--------
tig00000243	712697	713443	BUNIF_00942	-	PGL/p-HBAD biosynthesis glycosyltransferase;	glycosyltransferase [Bacteroides uniformis]	GT2	--------	--------
tig00000243	713436	714701	BUNIF_00943	-	mshA_3;D-inositol-3-phosphate glycosyltransferase	glycosyltransferase [Bacteroides uniformis]	GT4	--------	--------
tig00000243	714742	715758	BUNIF_00944	-	hypothetical protein;	hypothetical protein [Bacteroides]	GT0	--------	--------
tig00000243	715774	716643	BUNIF_00945	-	hypothetical protein;	LicD family protein [Bacteroides]	GT2	--------	--------
tig00000243	716708	717619	BUNIF_00946	-	hypothetical protein;	glycogen branching protein [Bacteroides uniformis]	GT14	--------	--------
tig00000243	717616	719061	BUNIF_00947	-	hypothetical protein;	lipopolysaccharide biosynthesis protein [Bacteroides]	--------	--------	--------
tig00000243	719154	721196	BUNIF_00948	-	metG;Methionine--tRNA ligase	methionine--tRNA ligase [Bacteroides]	--------	--------	--------
tig00000243	721363	722214	BUNIF_00949	+	hypothetical protein;	hypothetical protein [Bacteroides]	--------	--------	--------
tig00000243	722567	722707	BUNIF_00950	-	hypothetical protein;	#N/A	--------	--------	--------
tig00000243	722646	723506	BUNIF_00951	-	hypothetical protein;	IS3 family transposase [Bacteroides]	--------	--------	Transposase
tig00000243	723538	724008	BUNIF_00952	-	hypothetical protein;	transposase [Bacteroides uniformis]	--------	--------	Transposase
tig00000243	724077	724517	BUNIF_00953	-	hypothetical protein;	hypothetical protein [Bacteroides]	--------	--------	--------
tig00000243	724764	725672	BUNIF_00954	+	hypothetical protein;	hypothetical protein [Bacteroides]	--------	--------	--------
tig00000243	725738	726496	BUNIF_00955	+	lytR_1;Sensory transduction protein LytR	response regulator transcription factor [Bacteroides]	--------	--------	--------
tig00000243	726507	727526	BUNIF_00956	+	hypothetical protein;	sensor histidine kinase [Bacteroides uniformis]	--------	--------	--------
tig00000243	727513	728520	BUNIF_00957	-	hypothetical protein;	acyltransferase [Bacteroides]	--------	--------	--------
tig00000243	728614	730674	BUNIF_00958	+	FCS1;Trans-feruloyl-CoA synthase FCS1	CoA ligase [Bacteroides]	--------	--------	--------
tig00000243	730741	732279	BUNIF_00959	-	comM;Competence protein ComM	YifB family Mg chelatase-like AAA ATPase [Bacteroides uniformis]	--------	--------	--------
tig00000243	732317	733390	BUNIF_00960	-	hypothetical protein;	AhpC/TSA family protein [Bacteroides]	--------	--------	--------
tig00000243	733502	735196	BUNIF_00961	-	hypothetical protein;	hypothetical protein [Bacteroides]	--------	--------	--------
tig00000243	735333	736286	BUNIF_00962	-	xerD_1;Tyrosine recombinase XerD	site-specific tyrosine recombinase XerD [Bacteroides]	--------	--------	--------
tig00000243	736405	736824	BUNIF_00963	+	aroQ;3-dehydroquinate dehydratase	type II 3-dehydroquinate dehydratase [Bacteroides]	--------	--------	--------
tig00000243	736845	738302	BUNIF_00964	+	pyk;Pyruvate kinase	pyruvate kinase [Bacteroides]	--------	--------	--------
tig00000243	738421	739050	BUNIF_00965	+	trmR;tRNA 5-hydroxyuridine methyltransferase	methyltransferase [Bacteroides]	--------	--------	--------
tig00000243	739191	740294	BUNIF_00966	-	lolE_1;Lipoprotein-releasing system transmembrane protein LolE	ABC transporter permease [Bacteroides]	--------	--------	--------
tig00000243	740294	740626	BUNIF_00967	-	rbfA;Ribosome-binding factor A	30S ribosome-binding factor RbfA [Bacteroides uniformis]	--------	--------	--------
tig00000243	741322	743832	BUNIF_00968	-	hypothetical protein;	YfhO family protein [Bacteroides]	--------	--------	--------
tig00000243	744077	744781	BUNIF_00969	+	mtnN_1;5'-methylthioadenosine/S-adenosylhomocysteine nucleosidase	5'-methylthioadenosine/adenosylhomocysteine nucleosidase [Bacteroides]	--------	--------	--------
tig00000243	744806	745297	BUNIF_00970	+	luxS;S-ribosylhomocysteine lyase	S-ribosylhomocysteine lyase [Bacteroides]	--------	--------	--------
tig00000243	745394	747088	BUNIF_00971	-	fadD3_1;3-[(3aS%2C4S%2C7aS)-7a-methyl-1%2C5-dioxo-octahydro-1H-inden-4-yl]propanoyl:CoA ligase	AMP-binding protein [Bacteroides uniformis]	--------	--------	--------
tig00000243	747121	747696	BUNIF_00972	-	hppE;(S)-2-hydroxypropylphosphonic acid epoxidase	helix-turn-helix domain-containing protein [Bacteroides]	--------	--------	--------
tig00000243	747873	750284	BUNIF_00973	-	hypothetical protein;	TonB-dependent receptor [Bacteroides uniformis]	--------	--------	--------
tig00000243	750341	750829	BUNIF_00974	-	hypothetical protein;	DUF4251 domain-containing protein [Bacteroides]	--------	--------	--------
tig00000243	750843	751730	BUNIF_00975	-	hypothetical protein;	helix-turn-helix domain-containing protein [Bacteroides uniformis]	--------	--------	--------
tig00000243	751822	752091	BUNIF_00976	-	rpsO;30S ribosomal protein S15	30S ribosomal protein S15 [Bacteroides]	--------	--------	--------
tig00000243	752250	754049	BUNIF_00977	+	typA;GTP-binding protein TypA/BipA	translational GTPase TypA [Bacteroides]	--------	--------	--------
tig00000243	754140	754787	BUNIF_00978	-	frp;NADPH-flavin oxidoreductase	nitroreductase family protein [Bacteroides]	--------	--------	--------
tig00000243	754925	756532	BUNIF_00979	-	pckA;Phosphoenolpyruvate carboxykinase (ATP)	phosphoenolpyruvate carboxykinase (ATP) [Bacteroides]	--------	--------	--------
tig00000243	756824	757483	BUNIF_00980	+	upp;Uracil phosphoribosyltransferase	uracil phosphoribosyltransferase [Bacteroides]	--------	--------	--------
tig00000243	757426	758514	BUNIF_00981	-	hypothetical protein;	hypothetical protein [Bacteroides]	--------	--------	--------
tig00000243	758527	759915	BUNIF_00982	-	hypothetical protein;	MBOAT family protein [Bacteroides]	--------	--------	--------
tig00000243	759919	760161	BUNIF_00983	-	hypothetical protein;	acyl carrier protein [Bacteroides]	--------	PUL12	--------
tig00000243	760170	761678	BUNIF_00984	-	tycC;Tyrocidine synthase 3	amino acid adenylation domain-containing protein [Bacteroides]	GT2	PUL12	--------
tig00000243	761980	763662	BUNIF_00985	-	hypothetical protein;	SusD/RagB family nutrient-binding outer membrane lipoprotein [Bacteroides uniformis]	--------	PUL12	--------
tig00000243	763694	767062	BUNIF_00986	-	susC_2;TonB-dependent receptor SusC	SusC/RagA family TonB-linked outer membrane protein [Bacteroides uniformis]	--------	PUL12	--------
tig00000243	767705	768709	BUNIF_00987	-	korB_1;2-oxoglutarate oxidoreductase subunit KorB	2-oxoacid:ferredoxin oxidoreductase subunit beta [Bacteroides]	--------	PUL12	--------
tig00000243	768809	770644	BUNIF_00988	-	korA_1;2-oxoglutarate oxidoreductase subunit KorA	2-oxoacid:acceptor oxidoreductase subunit alpha [Bacteroides]	--------	PUL12	--------
tig00000243	770861	770933	BUNIF_00989	+	tRNA-Arg(cct);	#N/A	--------	PUL12	--------
tig00000243	771068	774421	BUNIF_00990	-	hypothetical protein;	hypothetical protein [Bacteroides uniformis]	PL13	PUL12	--------
tig00000243	774435	776396	BUNIF_00991	-	hypothetical protein;	sulfatase [Bacteroides uniformis]	GH43	PUL12	--------
tig00000243	776647	778089	BUNIF_00992	+	Broad-specificity ulvan lyase;	hypothetical protein [Bacteroides uniformis]	--------	PUL12	--------
tig00000243	778586	782623	BUNIF_00993	+	rcsC_9;Sensor histidine kinase RcsC	response regulator [Bacteroides uniformis]	--------	PUL12	--------
tig00000243	782640	783158	BUNIF_00994	+	hypothetical protein;	galactose mutarotase [Bacteroides uniformis]	GH43_3	PUL12	--------
tig00000243	783104	783760	BUNIF_00995	+	mro_2;Aldose 1-epimerase	galactose mutarotase [Bacteroides uniformis]	GH43_3	PUL12	--------
tig00000243	783790	784233	BUNIF_00996	+	hypothetical protein;	cupin domain-containing protein [Bacteroides helcogenes]	--------	PUL12	--------
tig00000243	784516	787695	BUNIF_00997	+	TonB-dependent receptor P3;	TonB-dependent receptor [Bacteroides uniformis]	--------	PUL12	--------
tig00000243	787721	789487	BUNIF_00998	+	SusD-like protein P2;	RagB/SusD family nutrient uptake outer membrane protein [Bacteroides uniformis]	--------	PUL12	--------
tig00000243	789599	790900	BUNIF_00999	+	hypothetical protein;	glucuronyl hydrolase [Bacteroides]	GH88	PUL12	--------
tig00000243	790917	792914	BUNIF_01000	+	hepC;Heparin-sulfate lyase	heparinase [Bacteroides uniformis]	PL12_2	PUL12	--------
tig00000243	793247	794632	BUNIF_01001	+	N-acetylglucosamine-6-O-sulfatase;	sulfatase [Bacteroides uniformis]	GH3	PUL12	--------
tig00000243	794650	794850	BUNIF_01002	+	N-acetylglucosamine-6-O-sulfatase;	sulfatase [Bacteroides uniformis]	--------	PUL12	--------
tig00000243	794865	796493	BUNIF_01003	+	hypothetical protein;	hypothetical protein [Bacteroides uniformis]	--------	PUL12	--------
tig00000243	796520	797452	BUNIF_01004	+	glkA;Glucokinase	ROK family protein [Bacteroides]	--------	PUL12	--------
tig00000243	797463	798758	BUNIF_01005	+	fucP_2;L-fucose-proton symporter	sugar MFS transporter [Bacteroides uniformis]	--------	PUL12	--------
tig00000243	798755	801361	BUNIF_01006	+	hypothetical protein;	DUF4962 domain-containing protein [Bacteroides uniformis]	PL15_2	PUL12	--------
tig00000243	801416	802783	BUNIF_01007	+	Delta 4%2C5-hexuronate-2-O-sulfatase;	sulfatase-like hydrolase/transferase [Bacteroides uniformis]	--------	--------	--------
tig00000243	803360	806356	BUNIF_01008	-	secD;Protein translocase subunit SecD	protein translocase subunit SecDF [Bacteroides uniformis]	--------	--------	--------
tig00000243	806440	808524	BUNIF_01009	-	dcp_1;Dipeptidyl carboxypeptidase	M3 family metallopeptidase [Bacteroides]	--------	--------	--------
tig00000243	808560	809660	BUNIF_01010	-	hypothetical protein;	endonuclease/exonuclease/phosphatase family protein [Bacteroides]	--------	--------	--------
tig00000243	809753	810643	BUNIF_01011	-	hypothetical protein;	rhomboid family intramembrane serine protease [Bacteroides]	--------	--------	--------
tig00000243	810624	811307	BUNIF_01012	-	hypothetical protein;	rhomboid family intramembrane serine protease [Bacteroides uniformis]	--------	--------	--------
tig00000243	811554	811820	BUNIF_01013	+	hup_2;DNA-binding protein HU	HU family DNA-binding protein [Bacteroides]	--------	--------	--------
tig00000243	811976	813775	BUNIF_01014	+	argS;Arginine--tRNA ligase	arginine--tRNA ligase [Bacteroides]	--------	--------	--------
tig00000243	813936	814274	BUNIF_01015	-	hypothetical protein;	type I DNA topoisomerase [Bacteroides uniformis]	--------	--------	--------
tig00000243	814343	816337	BUNIF_01016	-	topA;DNA topoisomerase 1	type I DNA topoisomerase [Bacteroides sp. A1C1]	--------	--------	--------
tig00000243	816483	818114	BUNIF_01017	-	hypothetical protein;	TonB-dependent receptor [Bacteroides]	--------	--------	--------
tig00000243	818130	821174	BUNIF_01018	-	cpoB;Cell division coordinator CpoB	tetratricopeptide repeat protein [Bacteroides uniformis]	--------	--------	--------
tig00000243	821279	821818	BUNIF_01019	-	nudC_1;NADH pyrophosphatase	NUDIX domain-containing protein [Bacteroides]	--------	--------	--------
tig00000243	821925	822416	BUNIF_01020	+	dinG_1;3'-5' exonuclease DinG	3'-5' exonuclease [Bacteroides]	--------	--------	--------
tig00000243	822488	822967	BUNIF_01021	-	hypothetical protein;	hypothetical protein [Bacteroides]	--------	--------	--------
tig00000243	823463	824695	BUNIF_01022	+	xerC_6;Tyrosine recombinase XerC	site-specific integrase [Bacteroidales]	--------	--------	--------
tig00000243	824713	825105	BUNIF_01023	+	hypothetical protein;	hypothetical protein [Bacteroidales]	--------	--------	--------
tig00000243	825378	825470	BUNIF_01024	+	hypothetical protein;	#N/A	--------	--------	--------
tig00000243	825626	826981	BUNIF_01025	+	hypothetical protein;	mobilization protein [Bacteroidales]	--------	--------	--------
tig00000243	827052	827975	BUNIF_01026	-	Int-Tn;Transposase from transposon Tn916	site-specific integrase [Bacteroidales]	--------	--------	Transposase
tig00000243	828022	829194	BUNIF_01027	-	hypothetical protein;	DUF262 domain-containing protein [Bacteroidales]	--------	--------	--------
tig00000243	829217	830068	BUNIF_01028	-	hypothetical protein;	Bro-N domain-containing protein [Bacteroidales]	--------	--------	--------
tig00000243	830065	830232	BUNIF_01029	-	hypothetical protein;	#N/A	--------	--------	--------
tig00000243	830266	830442	BUNIF_01030	+	hypothetical protein;	hypothetical protein [Bacteroides fragilis]	--------	--------	--------
tig00000243	830437	831630	BUNIF_01031	-	hypothetical protein;	DNA methyltransferase [Bacteroides]	--------	--------	--------
tig00000243	831635	831835	BUNIF_01032	-	hypothetical protein;	helix-turn-helix transcriptional regulator [Bacteroidales]	--------	--------	--------
tig00000243	831974	834217	BUNIF_01033	-	hypothetical protein;	hypothetical protein [Bacteroides uniformis]	--------	--------	--------
tig00000243	834237	835211	BUNIF_01034	-	hypothetical protein;	CHAT domain-containing protein [Bacteroides]	--------	--------	--------
tig00000243	835654	836256	BUNIF_01035	+	hypothetical protein;	hypothetical protein [Bacteroides]	--------	--------	--------
tig00000243	836499	836966	BUNIF_01036	+	hypothetical protein;	hypothetical protein [Bacteroides uniformis]	--------	--------	--------
tig00000243	836976	837773	BUNIF_01037	+	suhB;Inositol-1-monophosphatase	inositol monophosphatase [Bacteroides]	--------	--------	--------
tig00000243	837805	838509	BUNIF_01038	+	hypothetical protein;	ComF family protein [Bacteroides]	--------	--------	--------
tig00000243	838511	839116	BUNIF_01039	-	hypothetical protein;	membrane protein [Bacteroides]	--------	--------	--------
tig00000243	839302	839376	BUNIF_01040	-	tRNA-Asn(gtt);	#N/A	--------	--------	--------
tig00000243	839397	839471	BUNIF_01041	-	tRNA-Asn(gtt);	#N/A	--------	--------	--------
tig00000243	839553	840536	BUNIF_01042	+	ydjH;putative sugar kinase YdjH	adenosine kinase [Bacteroides]	--------	PUL13	--------
tig00000243	840672	842411	BUNIF_01043	+	hypothetical protein;	S41 family peptidase [Bacteroides]	--------	PUL13	--------
tig00000243	842566	843963	BUNIF_01044	+	hypothetical protein;	hypothetical protein [Bacteroides]	--------	PUL13	--------
tig00000243	844084	846918	BUNIF_01045	+	hypothetical protein;	hypothetical protein [Bacteroides]	--------	PUL13	--------
tig00000243	847086	849377	BUNIF_01046	+	Beta-xylosidase;	beta-glucosidase BglX [Bacteroides]	GH3	PUL13	--------
tig00000243	849847	851217	BUNIF_01047	+	susC_3;TonB-dependent receptor SusC	TonB-dependent receptor [Bacteroides uniformis]	--------	PUL13	--------
tig00000243	851214	852809	BUNIF_01048	+	TonB-dependent receptor P3;	TonB-dependent receptor [Bacteroides uniformis]	--------	PUL13	--------
tig00000243	852903	854357	BUNIF_01049	+	SusD-like protein P2;	RagB/SusD family nutrient uptake outer membrane protein [Bacteroides uniformis]	--------	PUL13	--------
tig00000243	854380	855216	BUNIF_01050	+	hypothetical protein;	LamG domain-containing protein [Bacteroides]	--------	PUL13	--------
tig00000243	855242	856882	BUNIF_01051	+	hypothetical protein;	hypothetical protein [Bacteroides uniformis]	GH144	PUL13	--------
tig00000243	856896	858209	BUNIF_01052	+	hypothetical protein;	hypothetical protein [Bacteroides]	GH144	PUL13	--------
tig00000243	858265	859116	BUNIF_01053	+	hypothetical protein;	endonuclease/exonuclease/phosphatase family protein [Bacteroides uniformis]	GH16	PUL13	--------
tig00000243	859339	860913	BUNIF_01054	+	N-acetylglucosamine-6-O-sulfatase;	sulfatase [Bacteroides]	GH3	PUL13	--------
tig00000243	860969	862696	BUNIF_01055	+	hypothetical protein;	family 43 glycosylhydrolase [Bacteroides uniformis]	GH43_28	PUL13	--------
tig00000243	862705	863475	BUNIF_01056	+	hypothetical protein;	prolyl oligopeptidase family serine peptidase [Bacteroides]	CE0	PUL13	--------
tig00000243	863472	864473	BUNIF_01057	+	cpdA_4;3'%2C5'-cyclic adenosine monophosphate phosphodiesterase CpdA	phosphoesterase [Bacteroides uniformis]	--------	PUL13	--------
tig00000243	864477	866345	BUNIF_01058	-	ispG;4-hydroxy-3-methylbut-2-en-1-yl diphosphate synthase (ferredoxin)	4-hydroxy-3-methylbut-2-en-1-yl diphosphate synthase [Bacteroides uniformis]	--------	PUL13	--------
tig00000243	866460	866969	BUNIF_01059	-	purE;N5-carboxyaminoimidazole ribonucleotide mutase	5-(carboxyamino)imidazole ribonucleotide mutase [Bacteroides]	--------	PUL13	--------
tig00000243	867086	867466	BUNIF_01060	-	gcvH;Glycine cleavage system H protein	glycine cleavage system protein GcvH [Bacteroides]	--------	PUL13	--------
tig00000243	867535	868197	BUNIF_01061	-	hypothetical protein;	membrane protein [Bacteroides]	--------	PUL13	--------
tig00000243	868430	869782	BUNIF_01062	-	rpoN1;RNA polymerase sigma-54 factor 1	RNA polymerase factor sigma-54 [Bacteroides]	--------	PUL13	--------
tig00000243	870110	871483	BUNIF_01063	+	pepP;Xaa-Pro aminopeptidase	aminopeptidase P family protein [Bacteroides]	--------	PUL13	--------
tig00000243	871585	873090	BUNIF_01064	-	sasA_2;Adaptive-response sensory-kinase SasA	sensor histidine kinase [Bacteroides uniformis]	--------	PUL13	--------
tig00000243	873133	874806	BUNIF_01065	-	udk_1;Uridine kinase	nucleoside kinase [Bacteroides uniformis]	--------	PUL13	--------
tig00000243	874890	876587	BUNIF_01066	+	hypothetical protein;	Na/Pi cotransporter family protein [Bacteroides]	--------	PUL13	--------
tig00000243	876584	876745	BUNIF_01067	-	Rubredoxin;	rubredoxin [Bacteroides]	--------	PUL13	--------
tig00000243	876854	878020	BUNIF_01068	+	rcsC_10;Sensor histidine kinase RcsC	HAMP domain-containing histidine kinase [Bacteroides uniformis]	GT2	PUL13	--------
tig00000243	878111	879451	BUNIF_01069	+	Calcium-transporting ATPase;	calcium-translocating P-type ATPase, PMCA-type [Bacteroides]	--------	--------	--------
tig00000243	879517	880794	BUNIF_01070	+	yloB;Calcium-transporting ATPase	calcium-translocating P-type ATPase, PMCA-type [Bacteroides sp. A1C1]	--------	--------	--------
tig00000243	880797	881417	BUNIF_01071	+	D-ribitol-5-phosphate phosphatase;	HAD family phosphatase [Bacteroides]	--------	--------	--------
tig00000243	881401	882342	BUNIF_01072	+	ribF;Bifunctional riboflavin kinase/FMN adenylyltransferase	bifunctional riboflavin kinase/FAD synthetase [Bacteroides]	GT2	--------	--------
tig00000243	882376	882477	BUNIF_01073	-	hypothetical protein;	#N/A	--------	--------	--------
tig00000243	882564	883049	BUNIF_01074	+	hypothetical protein;	DUF3836 domain-containing protein [Bacteroides]	--------	--------	--------
tig00000243	883230	884021	BUNIF_01075	+	hypothetical protein;	CPBP family intramembrane metalloprotease [Bacteroides]	--------	--------	--------
tig00000243	884018	884686	BUNIF_01076	+	hypothetical protein;	DUF2975 domain-containing protein [Bacteroides]	--------	--------	--------
tig00000243	884710	885315	BUNIF_01077	+	hypothetical protein;	DUF2975 domain-containing protein [Bacteroides]	--------	--------	--------
tig00000243	885330	885971	BUNIF_01078	+	hypothetical protein;	DUF2975 domain-containing protein [Bacteroides]	--------	--------	--------
tig00000243	886015	886218	BUNIF_01079	+	hypothetical protein;	helix-turn-helix transcriptional regulator [Bacteroides]	--------	--------	--------
tig00000243	886535	886675	BUNIF_01080	-	hypothetical protein;	#N/A	--------	--------	--------
tig00000243	886614	887474	BUNIF_01081	-	hypothetical protein;	IS3 family transposase [Bacteroides]	--------	--------	Transposase
tig00000243	887506	887976	BUNIF_01082	-	hypothetical protein;	transposase [Bacteria]	--------	--------	Transposase
tig00000243	888112	888537	BUNIF_01083	-	sufE;Cysteine desulfuration protein SufE	SufE family protein [Bacteroides]	--------	--------	--------
tig00000243	888580	889593	BUNIF_01084	-	ywaD;Aminopeptidase YwaD	M28 family peptidase [Bacteroides]	--------	--------	--------
tig00000243	889590	890528	BUNIF_01085	-	ykfA;putative murein peptide carboxypeptidase	LD-carboxypeptidase [Bacteroides]	--------	PUL14	--------
tig00000243	890786	891706	BUNIF_01086	+	pta_1;Phosphate acetyltransferase	phosphate butyryltransferase [Bacteroides]	--------	PUL14	--------
tig00000243	891751	892833	BUNIF_01087	+	buk2;Butyrate kinase 2	butyrate kinase [Bacteroides]	--------	PUL14	--------
tig00000243	892978	894906	BUNIF_01088	-	ygjK;Glucosidase YgjK	glycoside hydrolase [Bacteroides]	GH63	PUL14	--------
tig00000243	894927	898070	BUNIF_01089	-	lacZ_4;Beta-galactosidase	DUF4981 domain-containing protein [Bacteroides uniformis]	GH2	PUL14	--------
tig00000243	898090	898692	BUNIF_01090	-	lysO_1;Lysine exporter LysO	lysine exporter LysO family protein [Bacteroides]	--------	PUL14	--------
tig00000243	898689	898967	BUNIF_01091	-	hypothetical protein;	DUF340 domain-containing protein [Bacteroides]	--------	PUL14	--------
tig00000243	899099	900712	BUNIF_01092	-	SusD-like protein P38;	RagB/SusD family nutrient uptake outer membrane protein [Bacteroides]	--------	PUL14	--------
tig00000243	900744	903866	BUNIF_01093	-	susC_4;TonB-dependent receptor SusC	TonB-dependent receptor [Bacteroides]	--------	PUL14	--------
tig00000243	904193	904396	BUNIF_01094	-	hypothetical protein;	hypothetical protein [Bacteroides]	--------	PUL14	--------
tig00000243	905059	906681	BUNIF_01095	-	hypothetical protein;	tetratricopeptide repeat protein [Bacteroides]	--------	PUL14	--------
tig00000243	906779	907387	BUNIF_01096	+	rnhB;Ribonuclease HII	ribonuclease HII [Bacteroides]	--------	PUL14	--------
tig00000243	907394	908320	BUNIF_01097	-	corA;Cobalt/magnesium transport protein CorA	magnesium transporter CorA family protein [Bacteroides]	--------	PUL14	--------
tig00000243	908590	910104	BUNIF_01098	+	gpmI_2;2%2C3-bisphosphoglycerate-independent phosphoglycerate mutase	2,3-bisphosphoglycerate-independent phosphoglycerate mutase [Bacteroides]	--------	PUL14	--------
tig00000243	910211	910798	BUNIF_01099	+	hypothetical protein;	DUF3109 family protein [Bacteroides uniformis]	--------	PUL14	--------
tig00000243	910928	912889	BUNIF_01100	-	gyrB_2;DNA gyrase subunit B	DNA topoisomerase (ATP-hydrolyzing) subunit B [Bacteroides]	--------	--------	--------
tig00000243	913095	913349	BUNIF_01101	-	rpsT;30S ribosomal protein S20	30S ribosomal protein S20 [Bacteroides]	--------	--------	--------
tig00000243	913389	913461	BUNIF_01102	-	tRNA-Glu(ttc);	#N/A	--------	--------	--------
tig00000243	913750	914478	BUNIF_01103	+	recO;DNA repair protein RecO	DNA repair protein RecO [Bacteroides]	--------	--------	--------
tig00000243	914816	915265	BUNIF_01104	-	yqeY;putative protein YqeY	aspartyl-tRNA amidotransferase subunit B [Bacteroides]	--------	--------	--------
tig00000243	915335	916648	BUNIF_01105	-	ftsZ;Cell division protein FtsZ	cell division protein FtsZ [Bacteroides]	--------	--------	--------
tig00000243	916682	917197	BUNIF_01106	-	ftsA_1;Cell division protein FtsA	cell division protein FtsA [Bacteroides uniformis]	--------	--------	--------
tig00000243	917265	918116	BUNIF_01107	-	ftsA_2;Cell division protein FtsA	cell division protein FtsA [Bacteroides]	--------	--------	--------
tig00000243	918200	918937	BUNIF_01108	-	hypothetical protein;	hypothetical protein [Bacteroides]	--------	--------	--------
tig00000243	918930	920375	BUNIF_01109	-	murC;UDP-N-acetylmuramate--L-alanine ligase	UDP-N-acetylmuramate--L-alanine ligase [Bacteroides uniformis]	GT28	--------	--------
tig00000243	920445	921668	BUNIF_01110	-	murG;UDP-N-acetylglucosamine--N-acetylmuramyl-(pentapeptide) pyrophosphoryl-undecaprenol N-acetylglucosamine transferase	undecaprenyldiphospho-muramoylpentapeptide beta-N-acetylglucosaminyltransferase [Bacteroides]	GT28	--------	--------
tig00000243	921768	923084	BUNIF_01111	-	mrdB_1;Peptidoglycan glycosyltransferase MrdB	rod shape-determining protein RodA [Bacteroides]	GT28	--------	--------
tig00000243	923176	924507	BUNIF_01112	-	murD;UDP-N-acetylmuramoylalanine--D-glutamate ligase	UDP-N-acetylmuramoyl-L-alanine--D-glutamate ligase [Bacteroides]	--------	--------	--------
tig00000243	924606	925874	BUNIF_01113	-	mraY;Phospho-N-acetylmuramoyl-pentapeptide-transferase	phospho-N-acetylmuramoyl-pentapeptide-transferase [Bacteroides]	--------	--------	--------
tig00000243	925997	927445	BUNIF_01114	-	murE;UDP-N-acetylmuramoyl-L-alanyl-D-glutamate--2%2C6-diaminopimelate ligase	UDP-N-acetylmuramoyl-L-alanyl-D-glutamate--2,6-diaminopimelate ligase [Bacteroides]	--------	--------	--------
tig00000243	927491	929629	BUNIF_01115	-	ftsI_1;Peptidoglycan D%2CD-transpeptidase FtsI	PASTA domain-containing protein [Bacteroides]	--------	--------	--------
tig00000243	929717	930067	BUNIF_01116	-	hypothetical protein;	hypothetical protein [Bacteroides]	--------	--------	--------
tig00000243	930077	931000	BUNIF_01117	-	rsmH;Ribosomal RNA small subunit methyltransferase H	16S rRNA (cytosine(1402)-N(4))-methyltransferase RsmH [Bacteroides]	--------	--------	--------
tig00000243	931008	931484	BUNIF_01118	-	mraZ;Transcriptional regulator MraZ	division/cell wall cluster transcriptional repressor MraZ [Bacteroides]	--------	--------	--------
tig00000243	932006	933469	BUNIF_01119	-	hypothetical protein;	glycoside hydrolase family 125 protein [Bacteroides]	GH125	--------	--------
tig00000243	933596	934099	BUNIF_01120	-	sigH_2;ECF RNA polymerase sigma factor SigH	RNA polymerase sigma factor [Bacteroides]	--------	--------	--------
tig00000243	934476	934979	BUNIF_01121	-	sigH_3;ECF RNA polymerase sigma factor SigH	RNA polymerase sigma factor [Bacteroides]	--------	--------	--------
tig00000243	935167	936012	BUNIF_01122	+	hypothetical protein;	glycerol acyltransferase [Bacteroides]	--------	--------	--------
tig00000243	936056	937033	BUNIF_01123	+	hypothetical protein;	GNAT family N-acetyltransferase [Bacteroides]	--------	--------	--------
tig00000243	937062	938390	BUNIF_01124	-	dgt;Deoxyguanosinetriphosphate triphosphohydrolase	deoxyguanosinetriphosphate triphosphohydrolase [Bacteroides uniformis]	--------	--------	--------
tig00000243	938600	939037	BUNIF_01125	+	dut;Deoxyuridine 5'-triphosphate nucleotidohydrolase	dUTP diphosphatase [Bacteroides]	--------	--------	--------
tig00000243	939114	940934	BUNIF_01126	+	bepA_1;Beta-barrel assembly-enhancing protease	tetratricopeptide repeat protein [Bacteroides uniformis]	--------	--------	--------
tig00000243	940912	941499	BUNIF_01127	+	hypothetical protein;	DUF4292 domain-containing protein [Bacteroides uniformis]	--------	PUL15	--------
tig00000243	941549	942850	BUNIF_01128	+	hypothetical protein;	peptidoglycan DD-metalloendopeptidase family protein [Bacteroides]	--------	PUL15	--------
tig00000243	942858	943928	BUNIF_01129	-	dapE_1;Putative succinyl-diaminopimelate desuccinylase DapE	M20/M25/M40 family metallo-hydrolase [Bacteroides]	--------	PUL15	--------
tig00000243	944019	944636	BUNIF_01130	-	hypothetical protein;	PorT family protein [Bacteroides]	--------	PUL15	--------
tig00000243	944854	946659	BUNIF_01131	+	Long-chain-fatty-acid--CoA ligase FadD15;	long-chain fatty acid--CoA ligase [Bacteroides]	--------	PUL15	--------
tig00000243	947630	950719	BUNIF_01132	+	TonB-dependent receptor P3;	SusC/RagA family TonB-linked outer membrane protein [Bacteroides]	--------	PUL15	--------
tig00000243	950735	952336	BUNIF_01133	+	hypothetical protein;	SusD/RagB family nutrient-binding outer membrane lipoprotein [Bacteroides]	--------	PUL15	--------
tig00000243	952465	953550	BUNIF_01134	+	hypothetical protein;	hypothetical protein [Bacteroides]	--------	PUL15	--------
tig00000243	953633	956086	BUNIF_01135	+	hypothetical protein;	glycosyl hydrolase family 9 [Bacteroides]	GH9	PUL15	--------
tig00000243	956098	957324	BUNIF_01136	+	hypothetical protein;	DUF5009 domain-containing protein [Bacteroides]	--------	PUL15	--------
tig00000243	957330	958730	BUNIF_01137	+	hypothetical protein;	family 10 glycosylhydrolase [Bacteroides]	--------	PUL15	--------
tig00000243	958853	959479	BUNIF_01138	+	hypothetical protein;	hypothetical protein [Bacteroides]	CBM0	PUL15	--------
tig00000243	959594	960709	BUNIF_01139	+	prfB;Peptide chain release factor RF2	peptide chain release factor 2 [Bacteroides]	--------	PUL15	--------
tig00000243	960790	960924	BUNIF_01140	+	hypothetical protein;	#N/A	--------	PUL15	--------
tig00000243	960944	961411	BUNIF_01141	+	Inorganic triphosphatase;	CYTH domain-containing protein [Bacteroides]	--------	PUL15	--------
tig00000243	961446	962741	BUNIF_01142	+	hypothetical protein;	DUF4010 domain-containing protein [Bacteroides]	--------	PUL15	--------
tig00000243	962892	965423	BUNIF_01143	+	hypothetical protein;	TonB-dependent receptor [Bacteroides]	--------	PUL15	--------
tig00000243	965511	966845	BUNIF_01144	-	hypothetical protein;	DUF3131 domain-containing protein [Bacteroides uniformis]	GH144	PUL15	--------
tig00000243	966890	967645	BUNIF_01145	-	hypothetical protein;	endonuclease/exonuclease/phosphatase family protein [Bacteroides]	--------	PUL15	--------
tig00000243	967587	967754	BUNIF_01146	-	hypothetical protein;	endonuclease/exonuclease/phosphatase family protein [Bacteroides]	--------	PUL15	--------
tig00000243	967794	970124	BUNIF_01147	-	Beta-xylosidase;	beta-glucosidase BglX [Bacteroides uniformis]	GH3	PUL15	--------
tig00000243	970440	971960	BUNIF_01148	-	SusD-like protein P2;	RagB/SusD family nutrient uptake outer membrane protein [Bacteroides uniformis]	--------	PUL15	--------
tig00000243	972041	975076	BUNIF_01149	-	TonB-dependent receptor P3;	TonB-dependent receptor [Bacteroides]	--------	PUL15	--------
tig00000243	975213	977504	BUNIF_01150	-	Beta-xylosidase;	beta-glucosidase BglX [Bacteroides]	GH3	PUL15	--------
tig00000243	977623	979014	BUNIF_01151	-	hypothetical protein;	periplasmic beta-glucosidase [Bacteroides]	GH144	PUL15	--------
tig00000243	979032	981131	BUNIF_01152	-	hypothetical protein;	family 43 glycosylhydrolase [Bacteroides]	GH43_28	PUL15	--------
tig00000243	981144	982694	BUNIF_01153	-	hypothetical protein;	RagB/SusD family nutrient uptake outer membrane protein [Bacteroides]	--------	PUL15	--------
tig00000243	982713	985736	BUNIF_01154	-	susC_5;TonB-dependent receptor SusC	TonB-dependent receptor [Bacteroides]	--------	PUL15	--------
tig00000243	985915	988755	BUNIF_01155	-	hypothetical protein;	hypothetical protein [Bacteroides]	--------	PUL15	--------
tig00000243	988947	989029	BUNIF_01156	-	tRNA-Leu(tag);	#N/A	--------	--------	--------
tig00000243	989106	989357	BUNIF_01157	-	hypothetical protein;	S41 family peptidase [Bacteroides uniformis]	--------	--------	--------
tig00000243	989411	990121	BUNIF_01158	-	hypothetical protein;	S41 family peptidase [Bacteroides uniformis]	--------	--------	--------
tig00000243	990166	991020	BUNIF_01159	-	hypothetical protein;	DUF3316 domain-containing protein [Bacteroides]	--------	--------	--------
tig00000243	991082	993763	BUNIF_01160	-	gyrA_1;DNA gyrase subunit A	DNA gyrase/topoisomerase IV subunit A [Bacteroides]	--------	--------	--------
tig00000243	993901	994185	BUNIF_01161	-	hypothetical protein;	#N/A	--------	--------	--------
tig00000243	994185	997025	BUNIF_01162	-	hypothetical protein;	family 43 glycosylhydrolase [Bacteroides uniformis]	GH43_16	PUL16	--------
tig00000243	997075	999468	BUNIF_01163	-	hypothetical protein;	DUF5110 domain-containing protein [Bacteroides uniformis]	GH31	PUL16	--------
tig00000243	999479	1001032	BUNIF_01164	-	hypothetical protein;	alpha-L-fucosidase [Bacteroides]	GH29	PUL16	--------
tig00000243	1001152	1004259	BUNIF_01165	-	lacZ_5;Beta-galactosidase	DUF4981 domain-containing protein [Bacteroides uniformis]	GH2	PUL16	--------
tig00000243	1004282	1006342	BUNIF_01166	-	bgaA;Beta-galactosidase BgaA	beta-galactosidase [Bacteroides]	GH42	PUL16	--------
tig00000243	1006369	1006974	BUNIF_01167	-	ebgA;Evolved beta-galactosidase subunit alpha	DUF4981 domain-containing protein, partial [Bacteroides uniformis]	GH2	PUL16	--------
tig00000243	1006985	1010095	BUNIF_01168	-	lacZ_6;Beta-galactosidase	DUF4981 domain-containing protein [Bacteroides]	GH2	PUL16	--------
tig00000243	1010092	1012164	BUNIF_01169	-	Retaining alpha-galactosidase;	glycoside hydrolase family 97 protein [Bacteroides uniformis]	GH97	PUL16	--------
tig00000243	1012196	1013638	BUNIF_01170	-	Xyloglucan-specific endo-beta-1%2C4-glucanase BoGH5A;	cellulase family glycosylhydrolase [Bacteroides]	GH5_4	PUL16	--------
tig00000243	1013766	1014107	BUNIF_01171	-	IPT/TIG domain-containing protein;	hypothetical protein [Bacteroides]	--------	PUL16	--------
tig00000243	1014077	1014904	BUNIF_01172	-	IPT/TIG domain-containing protein;	hypothetical protein [Bacteroides]	--------	PUL16	--------
tig00000243	1014901	1015221	BUNIF_01173	-	hypothetical protein;	hypothetical protein [Bacteroides]	--------	PUL16	--------
tig00000243	1015262	1016884	BUNIF_01174	-	SusD-like protein;	RagB/SusD family nutrient uptake outer membrane protein [Bacteroides]	--------	PUL16	--------
tig00000243	1017091	1020096	BUNIF_01175	-	TonB-dependent receptor P3;	TonB-dependent receptor [Bacteroides]	--------	PUL16	--------
tig00000243	1020224	1024225	BUNIF_01176	-	rcsC_11;Sensor histidine kinase RcsC	hybrid sensor histidine kinase/response regulator transcription factor [Bacteroides uniformis]	--------	PUL16	--------
tig00000243	1024261	1025424	BUNIF_01177	-	IS4 family transposase ISPosp4;	IS4 family transposase [Bacteroides uniformis]	--------	--------	Transposase
tig00000243	1025808	1027805	BUNIF_01178	+	Putative beta-glucuronidase;	glycoside hydrolase family 2 [Bacteroides uniformis]	GH2	PUL17	--------
tig00000243	1027887	1028987	BUNIF_01179	-	xsa;Xylosidase/arabinosidase	family 43 glycosylhydrolase [Bacteroides uniformis]	GH43_33	PUL17	--------
tig00000243	1029126	1030652	BUNIF_01180	+	mutS_2;DNA mismatch repair protein MutS	hypothetical protein [Bacteroides]	--------	PUL17	--------
tig00000243	1030899	1031660	BUNIF_01181	-	srlR;Glucitol operon repressor	DeoR/GlpR transcriptional regulator [Bacteroides]	--------	PUL17	--------
tig00000243	1031678	1032292	BUNIF_01182	-	ribB;3%2C4-dihydroxy-2-butanone 4-phosphate synthase	3,4-dihydroxy-2-butanone-4-phosphate synthase [Bacteroides uniformis]	--------	PUL17	--------
tig00000243	1032548	1033381	BUNIF_01183	+	aptA;Apulose-4-phosphate transketolase subunit A	transketolase [Bacteroides]	--------	PUL17	--------
tig00000243	1033383	1034306	BUNIF_01184	+	aptB;Apulose-4-phosphate transketolase subunit B	transketolase [Bacteroides uniformis]	--------	PUL17	--------
tig00000243	1034336	1035574	BUNIF_01185	+	glpK_1;Glycerol kinase	glycerol kinase GlpK [Bacteroides uniformis]	--------	PUL17	--------
tig00000243	1035582	1035815	BUNIF_01186	+	glpK_2;Glycerol kinase	glycerol kinase GlpK [Bacteroides uniformis]	--------	PUL17	--------
tig00000243	1035854	1037278	BUNIF_01187	+	hypothetical protein;	hypothetical protein [Bacteroides uniformis]	--------	PUL17	--------
tig00000243	1037315	1038331	BUNIF_01188	+	hypothetical protein;	multidrug DMT transporter permease [Bacteroides uniformis]	--------	PUL17	--------
tig00000243	1038368	1041463	BUNIF_01189	+	TonB-dependent receptor P3;	TonB-dependent receptor [Bacteroides uniformis]	--------	PUL17	--------
tig00000243	1041484	1043031	BUNIF_01190	+	SusD-like protein P2;	RagB/SusD family nutrient uptake outer membrane protein [Bacteroides uniformis]	--------	PUL17	--------
tig00000243	1043053	1044594	BUNIF_01191	+	hypothetical protein;	DUF1593 domain-containing protein [Bacteroides uniformis]	--------	PUL17	--------
tig00000243	1044630	1045826	BUNIF_01192	+	axe1-6A_3;Carbohydrate acetyl esterase/feruloyl esterase	esterase [Bacteroides uniformis]	CE1	PUL17	--------
tig00000243	1045840	1048176	BUNIF_01193	+	bglB_3;Thermostable beta-glucosidase B	beta-glucosidase [Bacteroides uniformis]	GH3	PUL17	--------
tig00000243	1048415	1049956	BUNIF_01194	+	glyQS;Glycine--tRNA ligase	glycine--tRNA ligase [Bacteroides uniformis]	--------	PUL17	--------
tig00000243	1050064	1050702	BUNIF_01195	+	hypothetical protein;	FKBP-type peptidyl-prolyl cis-trans isomerase [Bacteroides uniformis]	--------	PUL17	--------
tig00000243	1050788	1052593	BUNIF_01196	-	yfeW_1;Putative D-alanyl-D-alanine carboxypeptidase	serine hydrolase [Bacteroides uniformis]	GH3	PUL17	--------
tig00000243	1052711	1053520	BUNIF_01197	-	murQ;N-acetylmuramic acid 6-phosphate etherase	N-acetylmuramic acid 6-phosphate etherase [Bacteroides]	CE9	PUL17	--------
tig00000243	1053574	1054413	BUNIF_01198	-	hypothetical protein;	ATPase [Bacteroides]	--------	--------	--------
tig00000243	1054543	1055727	BUNIF_01199	-	hypothetical protein;	DUF1624 domain-containing protein [Bacteroides]	--------	--------	--------
tig00000243	1055761	1058721	BUNIF_01200	-	hypothetical protein;	FAD-binding oxidoreductase [Bacteroides uniformis]	--------	--------	--------
tig00000243	1058896	1060137	BUNIF_01201	-	hypothetical protein;	DUF1343 domain-containing protein [Bacteroides]	GH3	PUL18	--------
tig00000243	1060186	1061508	BUNIF_01202	-	ampG_1;Anhydromuropeptide permease	MFS transporter [Bacteroides]	--------	PUL18	--------
tig00000243	1061536	1062855	BUNIF_01203	-	lytB;Amidase enhancer	SpoIID/LytB domain-containing protein [Bacteroides]	GT2	PUL18	--------
tig00000243	1062897	1063829	BUNIF_01204	-	hypothetical protein;	DUF4922 domain-containing protein [Bacteroides]	GT2	PUL18	--------
tig00000243	1063831	1065291	BUNIF_01205	-	hypothetical protein;	glycosyltransferase family 2 protein [Bacteroides]	GT2	PUL18	--------
tig00000243	1065316	1067145	BUNIF_01206	-	bamB;Outer membrane protein assembly factor BamB	PQQ-binding-like beta-propeller repeat protein [Bacteroides]	--------	PUL18	--------
tig00000243	1067195	1070317	BUNIF_01207	-	hypothetical protein;	xanthan lyase [Bacteroides]	--------	PUL18	--------
tig00000243	1070333	1071787	BUNIF_01208	-	hypothetical protein;	sodium:solute symporter [Bacteroides]	--------	PUL18	--------
tig00000243	1071961	1073223	BUNIF_01209	-	hypothetical protein;	DUF1343 domain-containing protein [Bacteroides]	GH3	PUL18	--------
tig00000243	1073357	1074316	BUNIF_01210	-	hypothetical protein;	helicase [Bacteroides uniformis]	--------	PUL18	--------
tig00000243	1074320	1075450	BUNIF_01211	-	hypothetical protein;	helicase [Bacteroides uniformis]	--------	PUL18	--------
tig00000243	1075823	1076446	BUNIF_01212	+	hypothetical protein;	DNA-binding protein [Bacteroides]	--------	PUL18	--------
tig00000243	1076595	1076903	BUNIF_01213	-	hypothetical protein;	nucleotidyltransferase domain-containing protein [Bacteroides]	--------	PUL18	--------
tig00000243	1076907	1077179	BUNIF_01214	-	hypothetical protein;	nucleotidyltransferase [Bacteroides]	--------	PUL18	--------
tig00000243	1077270	1078823	BUNIF_01215	-	hypothetical protein;	hypothetical protein [Bacteroides]	--------	PUL18	--------
tig00000243	1079032	1080717	BUNIF_01216	-	hypothetical protein;	RagB/SusD family nutrient uptake outer membrane protein [Bacteroides]	--------	PUL18	--------
tig00000243	1080740	1083022	BUNIF_01217	-	TonB-dependent receptor P3;	TonB-dependent receptor [Bacteroides]	--------	PUL18	--------
tig00000243	1083019	1084134	BUNIF_01218	-	hypothetical protein;	TonB-dependent receptor [Bacteroides]	--------	PUL18	--------
tig00000243	1084538	1085386	BUNIF_01219	+	hypothetical protein;	hypothetical protein [Bacteroides]	--------	PUL18	--------
tig00000243	1085366	1085515	BUNIF_01220	-	hypothetical protein;	#N/A	--------	PUL18	--------
tig00000243	1085799	1089140	BUNIF_01221	+	susC_6;TonB-dependent receptor SusC	TonB-dependent receptor [Bacteroides]	--------	PUL18	--------
tig00000243	1089160	1091058	BUNIF_01222	+	hypothetical protein;	RagB/SusD family nutrient uptake outer membrane protein [Bacteroides]	--------	PUL18	--------
tig00000243	1091131	1092138	BUNIF_01223	-	asd;Aspartate-semialdehyde dehydrogenase	aspartate-semialdehyde dehydrogenase [Bacteroides]	--------	PUL18	--------
tig00000243	1092293	1094245	BUNIF_01224	+	kefB_1;Glutathione-regulated potassium-efflux system protein KefB	sodium:proton antiporter [Bacteroides uniformis]	--------	--------	--------
tig00000243	1094229	1094423	BUNIF_01225	+	hypothetical protein;	sodium:proton antiporter [Bacteroides uniformis]	--------	--------	--------
tig00000243	1094482	1095192	BUNIF_01226	+	tcdA;tRNA threonylcarbamoyladenosine dehydratase	tRNA threonylcarbamoyladenosine dehydratase [Bacteroides]	--------	--------	--------
tig00000243	1095257	1095916	BUNIF_01227	+	lolD;Lipoprotein-releasing system ATP-binding protein LolD	ABC transporter ATP-binding protein [Bacteroides]	GT4	--------	--------
tig00000243	1095919	1098219	BUNIF_01228	-	hypothetical protein;	TonB-dependent receptor [Bacteroides]	--------	--------	--------
tig00000243	1098368	1099318	BUNIF_01229	-	hypothetical protein;	helix-hairpin-helix domain-containing protein [Bacteroides]	--------	--------	--------
tig00000243	1099325	1100692	BUNIF_01230	-	hypothetical protein;	sodium-dependent transporter [Bacteroides]	GH3	--------	--------
tig00000243	1100754	1101179	BUNIF_01231	+	hypothetical protein;	membrane protein [Bacteria]	--------	--------	--------
tig00000243	1101182	1101616	BUNIF_01232	-	murF_1;UDP-N-acetylmuramoyl-tripeptide--D-alanyl-D-alanine ligase	UDP-N-acetylmuramoyl-tripeptide--D-alanyl-D-alanine ligase [Bacteroides uniformis]	--------	--------	--------
tig00000243	1101669	1102481	BUNIF_01233	-	murF_2;UDP-N-acetylmuramoyl-tripeptide--D-alanyl-D-alanine ligase	UDP-N-acetylmuramoyl-tripeptide--D-alanyl-D-alanine ligase [Bacteroides uniformis]	--------	--------	--------
tig00000243	1102665	1103516	BUNIF_01234	+	folP;Dihydropteroate synthase	dihydropteroate synthase [Bacteroides]	--------	--------	--------
tig00000243	1103543	1104307	BUNIF_01235	+	cdaA;Cyclic di-AMP synthase CdaA	TIGR00159 family protein [Bacteroides]	--------	--------	--------
tig00000243	1104391	1105929	BUNIF_01236	+	tldD;Metalloprotease TldD	TldD/PmbA family protein [Bacteroides]	--------	--------	--------
tig00000243	1105952	1107271	BUNIF_01237	+	pmbA;Metalloprotease PmbA	TldD/PmbA family protein [Bacteroides]	--------	--------	--------
tig00000243	1107274	1108290	BUNIF_01238	-	eis;N-acetyltransferase Eis	GNAT family N-acetyltransferase [Bacteroides]	--------	--------	--------
tig00000243	1108333	1109247	BUNIF_01239	-	hypothetical protein;	DUF2156 domain-containing protein [Bacteroides]	--------	--------	--------
tig00000243	1109300	1109995	BUNIF_01240	-	yohK;Inner membrane protein YohK	LrgB family protein [Bacteroides]	--------	--------	--------
tig00000243	1109992	1110330	BUNIF_01241	-	note=UPF0299 membrane protein YohJ;	CidA/LrgA family protein [Bacteroides]	--------	--------	--------
tig00000243	1110420	1110620	BUNIF_01242	-	hypothetical protein;	hypothetical protein [Bacteroides]	--------	--------	--------
tig00000243	1110653	1111672	BUNIF_01243	+	pta_2;Phosphate acetyltransferase	phosphate acetyltransferase [Bacteroides]	--------	--------	--------
tig00000243	1111694	1112890	BUNIF_01244	+	ackA;Acetate kinase	acetate kinase [Bacteroides]	--------	--------	--------
tig00000243	1113071	1114471	BUNIF_01245	+	phoB_1;Alkaline phosphatase 3	alkaline phosphatase [Bacteroides]	--------	--------	--------
tig00000243	1114578	1114790	BUNIF_01246	-	hypothetical protein;	hypothetical protein [Bacteroides]	--------	--------	--------
tig00000243	1114890	1116722	BUNIF_01247	-	chbG;Chitooligosaccharide deacetylase	serine hydrolase [Bacteroides]	CE1	--------	--------
tig00000243	1116788	1117552	BUNIF_01248	-	lpxH;UDP-2%2C3-diacylglucosamine hydrolase	UDP-2,3-diacylglucosamine diphosphatase [Bacteroides]	--------	--------	--------
tig00000243	1117592	1117903	BUNIF_01249	-	sufT;Fe-S protein maturation auxiliary factor SufT	DUF59 domain-containing protein [Bacteroides]	--------	--------	--------
tig00000243	1118059	1118439	BUNIF_01250	+	hypothetical protein;	transposase [Bacteroides uniformis]	--------	--------	Transposase
tig00000243	1118562	1119422	BUNIF_01251	+	hypothetical protein;	IS3 family transposase [Bacteroides]	--------	--------	Transposase
tig00000243	1119361	1119501	BUNIF_01252	+	hypothetical protein;	#N/A	--------	--------	--------
tig00000243	1119908	1120594	BUNIF_01253	-	note=UPF0758 protein CT0611;	DNA repair protein RadC [Bacteroides]	--------	--------	--------
tig00000243	1120626	1121288	BUNIF_01254	-	hypothetical protein;	glycosyltransferase, partial [Bacteroides uniformis]	GT2	--------	--------
tig00000243	1121762	1122328	BUNIF_01255	-	efp;Elongation factor P	elongation factor P [Bacteroides]	--------	--------	--------
tig00000243	1122436	1122684	BUNIF_01256	+	hypothetical protein;	50S ribosomal protein L34 [Bacteroides fragilis YCH46]	--------	--------	--------
tig00000243	1122855	1123502	BUNIF_01257	+	hypothetical protein;	PASTA domain-containing protein [Bacteroides]	--------	--------	--------
tig00000243	1123556	1124626	BUNIF_01258	+	rluD_1;Ribosomal large subunit pseudouridine synthase D	RluA family pseudouridine synthase [Bacteroides]	--------	--------	--------
tig00000243	1124623	1125507	BUNIF_01259	+	vanC;Vancomycin C-type resistance protein VanC	D-alanine--D-alanine ligase [Bacteroides]	--------	--------	--------
tig00000243	1125504	1125602	BUNIF_01260	+	hypothetical protein;	#N/A	--------	--------	--------
tig00000243	1125615	1126772	BUNIF_01261	+	hypothetical protein;	hypothetical protein [Bacteroides]	--------	--------	--------
tig00000243	1126777	1127445	BUNIF_01262	+	hypothetical protein;	hypothetical protein [Bacteroides]	--------	--------	--------
tig00000243	1127459	1127845	BUNIF_01263	+	glpE;Thiosulfate sulfurtransferase GlpE	rhodanese-like domain-containing protein [Bacteroides]	--------	--------	--------
tig00000243	1127986	1128939	BUNIF_01264	-	argF';N-succinylornithine carbamoyltransferase	acetylornithine carbamoyltransferase [Bacteroides]	--------	--------	--------
tig00000243	1128984	1130231	BUNIF_01265	-	proA;Gamma-glutamyl phosphate reductase	glutamate-5-semialdehyde dehydrogenase [Bacteroides]	--------	--------	--------
tig00000243	1130298	1131377	BUNIF_01266	-	proB;Glutamate 5-kinase	glutamate 5-kinase [Bacteroides]	--------	--------	--------
tig00000243	1131367	1131606	BUNIF_01267	-	hypothetical protein;	DUF2007 domain-containing protein [Bacteroides]	--------	--------	--------
tig00000243	1131682	1132521	BUNIF_01268	-	murI;Glutamate racemase	glutamate racemase [Bacteroides]	--------	--------	--------
tig00000243	1132631	1133137	BUNIF_01269	-	hypothetical protein;	OmpH family outer membrane protein [Bacteroides]	--------	--------	--------
tig00000243	1133266	1133781	BUNIF_01270	-	hypothetical protein;	OmpH family outer membrane protein [Bacteroides]	--------	--------	--------
tig00000243	1133823	1136462	BUNIF_01271	-	bamA_1;Outer membrane protein assembly factor BamA	outer membrane protein assembly factor BamA [Bacteroides]	--------	--------	--------
tig00000243	1136515	1137249	BUNIF_01272	-	ispU;Ditrans%2Cpolycis-undecaprenyl-diphosphate synthase ((2E%2C6E)-farnesyl-diphosphate specific)	isoprenyl transferase [Bacteroides]	--------	--------	--------
tig00000243	1137255	1138019	BUNIF_01273	-	hypothetical protein;	hypothetical protein [Bacteroides]	--------	--------	--------
tig00000243	1137967	1138620	BUNIF_01274	-	hypothetical protein;	hypothetical protein [Bacteroides uniformis]	--------	--------	--------
tig00000243	1138755	1139810	BUNIF_01275	-	ribD;Riboflavin biosynthesis protein RibD	bifunctional diaminohydroxyphosphoribosylaminopyrimidine deaminase/5-amino-6-(5-phosphoribosylamino)uracil reductase RibD [Bacteroides]	--------	--------	--------
tig00000243	1139885	1140721	BUNIF_01276	+	prmC;Release factor glutamine methyltransferase	peptide chain release factor N(5)-glutamine methyltransferase [Bacteroides uniformis]	--------	--------	--------
tig00000243	1140718	1141197	BUNIF_01277	+	recX;Regulatory protein RecX	RecX family transcriptional regulator [Bacteroides]	--------	--------	--------
tig00000243	1141279	1141917	BUNIF_01278	+	pyrE;Orotate phosphoribosyltransferase	orotate phosphoribosyltransferase [Bacteroides]	--------	--------	--------
tig00000243	1142011	1142421	BUNIF_01279	+	hypothetical protein;	SRPBCC family protein [Bacteroides]	--------	--------	--------
tig00000243	1142450	1143790	BUNIF_01280	+	argH;Argininosuccinate lyase	argininosuccinate lyase [Bacteroides]	--------	--------	--------
tig00000243	1143892	1143965	BUNIF_01281	+	tRNA-Gly(gcc);	#N/A	--------	--------	--------
tig00000243	1143984	1144068	BUNIF_01282	+	tRNA-Leu(taa);	#N/A	--------	--------	--------
tig00000243	1144417	1145667	BUNIF_01283	-	hypothetical protein;	acyloxyacyl hydrolase [Bacteroides uniformis]	--------	--------	--------
tig00000243	1145887	1147542	BUNIF_01284	-	acsA;Acetyl-coenzyme A synthetase	AMP-binding protein [Bacteroides]	--------	--------	--------
tig00000243	1147550	1148104	BUNIF_01285	-	hypothetical protein;	cupin domain-containing protein [Bacteroides]	--------	--------	--------
tig00000243	1148226	1148846	BUNIF_01286	-	proC_1;Pyrroline-5-carboxylate reductase	pyrroline-5-carboxylate reductase [Bacteroides uniformis]	--------	--------	--------
tig00000243	1149128	1150249	BUNIF_01287	-	lysJ;[LysW]-aminoadipate semialdehyde transaminase	aspartate aminotransferase family protein [Bacteroides uniformis]	--------	--------	--------
tig00000243	1150255	1151223	BUNIF_01288	-	argC;N-acetyl-gamma-glutamyl-phosphate reductase	N-acetyl-gamma-glutamyl-phosphate reductase [Bacteroides]	--------	--------	--------
tig00000243	1151216	1151434	BUNIF_01289	-	hypothetical protein;	PspC domain-containing protein [Bacteroides]	--------	--------	--------
tig00000243	1151435	1152640	BUNIF_01290	-	argG;Argininosuccinate synthase	argininosuccinate synthase [Bacteroides]	--------	--------	--------
tig00000243	1152653	1153210	BUNIF_01291	-	hypothetical protein;	N-acetyltransferase [Bacteroides]	--------	--------	--------
tig00000243	1153246	1153719	BUNIF_01292	-	argR;Arginine repressor	arginine repressor [Bacteroides]	--------	--------	--------
tig00000243	1154037	1155035	BUNIF_01293	+	rhaB_1;L-Rhamnulokinase	rhamnulokinase [Bacteroides]	--------	--------	--------
tig00000243	1155053	1155508	BUNIF_01294	+	rhaB_2;L-Rhamnulokinase	rhamnulokinase [Bacteroides uniformis]	--------	--------	--------
tig00000243	1155550	1156803	BUNIF_01295	+	rhaA;L-rhamnose isomerase	L-rhamnose isomerase [Bacteroides]	--------	--------	--------
tig00000243	1156826	1157836	BUNIF_01296	+	rhaT;L-rhamnose-proton symporter	hypothetical protein [Bacteroides uniformis]	--------	--------	--------
tig00000243	1157884	1158693	BUNIF_01297	+	rhaD;Rhamnulose-1-phosphate aldolase	rhamnulose-1-phosphate aldolase [Bacteroides]	--------	--------	--------
tig00000243	1158728	1159210	BUNIF_01298	+	fucO_1;Lactaldehyde reductase	lactaldehyde reductase [Bacteroides]	--------	--------	--------
tig00000243	1159198	1159872	BUNIF_01299	+	fucO_2;Lactaldehyde reductase	lactaldehyde reductase [Bacteroides]	--------	--------	--------
tig00000243	1159995	1160267	BUNIF_01300	+	hypothetical protein;	helix-turn-helix transcriptional regulator [Bacteroides]	--------	--------	--------
tig00000243	1160267	1160911	BUNIF_01301	+	rhaS_2;HTH-type transcriptional activator RhaS	helix-turn-helix transcriptional regulator [Bacteroides uniformis]	--------	--------	--------
tig00000243	1160952	1161025	BUNIF_01302	-	tRNA-Pro(cgg);	#N/A	--------	--------	--------
tig00000243	1161390	1161533	BUNIF_01303	+	hypothetical protein;	#N/A	--------	--------	--------
tig00000243	1161630	1162256	BUNIF_01304	+	putative peptidase;	peptidase S51 [Bacteroidales]	--------	--------	--------
tig00000243	1162253	1163185	BUNIF_01305	+	hypothetical protein;	YafY family transcriptional regulator [Bacteroidales]	--------	--------	--------
tig00000243	1163217	1163456	BUNIF_01306	+	hypothetical protein;	hypothetical protein [Bacteroidales]	--------	--------	--------
tig00000243	1163410	1163829	BUNIF_01307	+	hypothetical protein;	hypothetical protein [Bacteroidales]	--------	--------	--------
tig00000243	1163960	1164292	BUNIF_01308	+	hypothetical protein;	helix-turn-helix domain-containing protein [Bacteroidales]	--------	--------	--------
tig00000243	1164335	1165060	BUNIF_01309	-	hypothetical protein;	hypothetical protein [Bacteroidales]	--------	--------	--------
tig00000243	1165065	1165988	BUNIF_01310	-	hypothetical protein;	mobilization protein [Bacteroidales]	--------	--------	--------
tig00000243	1165954	1166337	BUNIF_01311	-	hypothetical protein;	MobC family plasmid mobilization relaxosome protein [Bacteroidales]	--------	--------	--------
tig00000243	1166502	1166825	BUNIF_01312	-	hypothetical protein;	mobilization protein [Bacteroidales]	--------	--------	--------
tig00000243	1166921	1167472	BUNIF_01313	-	hypothetical protein;	mobilization protein [Bacteroidales]	--------	--------	--------
tig00000243	1167798	1169030	BUNIF_01314	-	hypothetical protein;	hypothetical protein [Bacteroidales]	--------	--------	--------
tig00000243	1169011	1169319	BUNIF_01315	-	hypothetical protein;	helix-turn-helix domain-containing protein [Bacteroidales]	--------	--------	--------
tig00000243	1169657	1169944	BUNIF_01316	+	hypothetical protein;	helix-turn-helix domain-containing protein [Bacteroidales]	--------	--------	--------
tig00000243	1169949	1170230	BUNIF_01317	+	hypothetical protein;	helix-turn-helix domain-containing protein [Bacteroidales]	--------	--------	--------
tig00000243	1170377	1171594	BUNIF_01318	-	xerC_7;Tyrosine recombinase XerC	site-specific integrase [Bacteroidales]	--------	--------	--------
tig00000243	1171845	1171918	BUNIF_01319	-	tRNA-Phe(gaa);	#N/A	--------	--------	--------
tig00000243	1172057	1173058	BUNIF_01320	-	mdh_1;Malate dehydrogenase	hypothetical protein [Bacteroides]	--------	--------	--------
tig00000243	1173252	1174088	BUNIF_01321	+	cvfB;Conserved virulence factor B	GntR family transcriptional regulator [Bacteroides uniformis]	--------	--------	--------
tig00000243	1174189	1174881	BUNIF_01322	+	hypothetical protein;	DUF4476 domain-containing protein [Bacteroides]	--------	--------	--------
tig00000243	1174896	1175813	BUNIF_01323	+	hypothetical protein;	hypothetical protein [Bacteroides]	--------	--------	--------
tig00000243	1175898	1177226	BUNIF_01324	-	oprJ;Outer membrane protein OprJ	TolC family protein [Bacteroides]	--------	--------	--------
tig00000243	1177257	1178360	BUNIF_01325	-	macA_1;Macrolide export protein MacA	efflux RND transporter periplasmic adaptor subunit [Bacteroides]	--------	--------	--------
tig00000243	1178439	1179680	BUNIF_01326	-	macB_1;Macrolide export ATP-binding/permease protein MacB	ABC transporter permease [Bacteroides]	--------	--------	--------
tig00000243	1179686	1180945	BUNIF_01327	-	macB_2;Macrolide export ATP-binding/permease protein MacB	ABC transporter permease [Bacteroides]	--------	--------	--------
tig00000243	1181000	1181716	BUNIF_01328	-	yknY_1;putative ABC transporter ATP-binding protein YknY	ABC transporter ATP-binding protein [Bacteroides]	GT4	--------	--------
tig00000243	1181892	1182872	BUNIF_01329	+	glcK_1;Glucokinase	ROK family protein [Bacteroides]	--------	--------	--------
tig00000243	1183629	1183982	BUNIF_01330	-	rplS;50S ribosomal protein L19	50S ribosomal protein L19 [Bacteroides]	--------	--------	--------
tig00000243	1184242	1185012	BUNIF_01331	+	hypothetical protein;	hypothetical protein [Bacteroides]	--------	--------	--------
tig00000243	1185035	1185952	BUNIF_01332	+	yfkN_1;Trifunctional nucleotide phosphoesterase protein YfkN	metallophosphatase [Bacteroides]	CBM50	PUL19	--------
tig00000243	1185954	1187498	BUNIF_01333	+	nagZ_1;Beta-hexosaminidase	serine hydrolase [Bacteroides uniformis]	GH3	PUL19	--------
tig00000243	1187498	1188967	BUNIF_01334	+	yfeW_2;Putative D-alanyl-D-alanine carboxypeptidase	serine hydrolase [Bacteroides uniformis]	GH3	PUL19	--------
tig00000243	1188988	1189272	BUNIF_01335	+	hypothetical protein;	serine hydrolase [Bacteroides]	GH3	PUL19	--------
tig00000243	1189254	1190066	BUNIF_01336	+	nagZ_2;Beta-hexosaminidase	serine hydrolase [Bacteroides]	GH3	PUL19	--------
tig00000243	1190126	1192030	BUNIF_01337	+	yfeW_3;Putative D-alanyl-D-alanine carboxypeptidase	serine hydrolase [Bacteroides uniformis]	GH3	PUL19	--------
tig00000243	1192138	1192767	BUNIF_01338	-	hypothetical protein;	outer membrane beta-barrel protein [Bacteroides]	--------	PUL19	--------
tig00000243	1192892	1193530	BUNIF_01339	-	hypothetical protein;	DUF4136 domain-containing protein [Bacteroides]	--------	PUL19	--------
tig00000243	1193722	1195737	BUNIF_01340	-	Retaining alpha-galactosidase;	glycoside hydrolase family 97 protein [Bacteroides uniformis]	GH97	PUL19	--------
tig00000243	1195744	1196748	BUNIF_01341	-	gpr;L-glyceraldehyde 3-phosphate reductase	glyceraldehyde 3-phosphate reductase [Bacteroides uniformis]	CE12	PUL19	--------
tig00000243	1196767	1199253	BUNIF_01342	-	cbpA;Cellobiose phosphorylase	glycosyl transferase [Bacteroides uniformis]	GH94	PUL19	--------
tig00000243	1199477	1201921	BUNIF_01343	+	Beta-galactosidase BoGH2A;	glycoside hydrolase family 2 protein [Bacteroides]	GH2	PUL19	--------
tig00000243	1202219	1203112	BUNIF_01344	+	rhaS_3;HTH-type transcriptional activator RhaS	helix-turn-helix transcriptional regulator [Bacteroides]	--------	PUL19	--------
tig00000243	1203185	1204468	BUNIF_01345	+	axe7A;Acetyl esterase Axe7A	acetylxylan esterase [Bacteroides uniformis]	CE7	PUL19	--------
tig00000243	1204560	1205852	BUNIF_01346	+	hypothetical protein;	endo-1,4-beta-mannosidase [Bacteroides]	GH5_7	PUL19	--------
tig00000243	1205965	1206936	BUNIF_01347	+	eglS;Endoglucanase	glycoside hydrolase family 5 protein [Bacteroides]	GH5_2	PUL19	--------
tig00000243	1207000	1207113	BUNIF_01348	+	hypothetical protein;	#N/A	--------	PUL19	--------
tig00000243	1207171	1210437	BUNIF_01349	+	TonB-dependent receptor P3;	TonB-dependent receptor [Bacteroides]	--------	PUL19	--------
tig00000243	1210458	1212179	BUNIF_01350	+	SusD-like protein;	RagB/SusD family nutrient uptake outer membrane protein [Bacteroides]	--------	PUL19	--------
tig00000243	1212196	1213497	BUNIF_01351	+	hypothetical protein;	hypothetical protein [Bacteroides]	--------	PUL19	--------
tig00000243	1213519	1215504	BUNIF_01352	+	hypothetical protein;	hypothetical protein [Bacteroides uniformis]	--------	--------	--------
tig00000243	1215572	1217269	BUNIF_01353	+	hypothetical protein;	hypothetical protein [Bacteroides uniformis]	GH26	PUL20	--------
tig00000243	1217675	1220923	BUNIF_01354	+	susC_7;TonB-dependent receptor SusC	TonB-dependent receptor [Bacteroides]	--------	PUL20	--------
tig00000243	1220936	1222705	BUNIF_01355	+	SusD-like protein P38;	RagB/SusD family nutrient uptake outer membrane protein [Bacteroides]	--------	PUL20	--------
tig00000243	1222732	1223589	BUNIF_01356	+	hypothetical protein;	hypothetical protein [Bacteroides]	--------	PUL20	--------
tig00000243	1223659	1224381	BUNIF_01357	+	hypothetical protein;	hypothetical protein [Bacteroides]	--------	PUL20	--------
tig00000243	1224702	1225343	BUNIF_01358	-	hypothetical protein;	DNA-binding protein [Bacteroides uniformis]	--------	PUL20	--------
tig00000243	1225702	1227030	BUNIF_01359	+	hypothetical protein;	helicase [Bacteroides uniformis]	--------	PUL20	--------
tig00000243	1227292	1228419	BUNIF_01360	+	rutC_1;Putative aminoacrylate peracid reductase RutC	endoribonuclease L-PSP [Bacteroides uniformis]	--------	PUL20	--------
tig00000243	1228499	1229113	BUNIF_01361	+	hypothetical protein;	DUF4369 domain-containing protein [Bacteroides]	--------	PUL20	--------
tig00000243	1229085	1230536	BUNIF_01362	+	hypothetical protein;	hypothetical protein [Bacteroides]	--------	PUL20	--------
tig00000243	1230540	1231154	BUNIF_01363	+	hypothetical protein;	cytochrome c-binding protein [Bacteroides uniformis]	--------	PUL20	--------
tig00000243	1231277	1232014	BUNIF_01364	+	hypothetical protein;	cytochrome c-binding protein [Bacteroides uniformis]	--------	PUL20	--------
tig00000243	1232065	1233831	BUNIF_01365	+	hypothetical protein;	hypothetical protein [Bacteroides]	--------	PUL20	--------
tig00000243	1233842	1235302	BUNIF_01366	+	hypothetical protein;	hypothetical protein [Bacteroides]	--------	PUL20	--------
tig00000243	1235598	1236548	BUNIF_01367	+	manA_1;Mannan endo-1%2C4-beta-mannosidase	beta-mannosidase [Bacteroides uniformis]	GH26	PUL20	--------
tig00000243	1236571	1237743	BUNIF_01368	+	4-O-beta-D-mannosyl-D-glucose phosphorylase;	glycosidase [Bacteroides]	GH130	PUL20	--------
tig00000243	1237761	1239140	BUNIF_01369	+	yagG;Putative glycoside/cation symporter YagG	MFS transporter [Bacteroides]	GH43_1	PUL20	--------
tig00000243	1239181	1240368	BUNIF_01370	+	bfce_2;Cellobiose 2-epimerase	N-acyl-D-glucosamine 2-epimerase [Bacteroides]	GH130	PUL20	--------
tig00000243	1240387	1241022	BUNIF_01371	+	hypothetical protein;	SGNH/GDSL hydrolase family protein [Bacteroides]	--------	PUL20	--------
tig00000243	1241175	1241471	BUNIF_01372	-	hypothetical protein;	aspartate kinase [Bacteroides]	--------	--------	--------
tig00000243	1241462	1242508	BUNIF_01373	-	lysC_1;Lysine-sensitive aspartokinase 3	aspartate kinase [Bacteroides uniformis]	--------	--------	--------
tig00000243	1242732	1244165	BUNIF_01374	+	atoC_1;Regulatory protein AtoC	sigma-54-dependent Fis family transcriptional regulator [Bacteroides]	--------	--------	--------
tig00000243	1244354	1244539	BUNIF_01375	+	hypothetical protein;	hypothetical protein [Bacteroides]	--------	--------	--------
tig00000243	1244635	1246356	BUNIF_01376	+	kdpA;Potassium-transporting ATPase potassium-binding subunit	potassium-transporting ATPase subunit KdpA [Bacteroides]	--------	--------	--------
tig00000243	1246387	1248435	BUNIF_01377	+	kdpB_1;Potassium-transporting ATPase ATP-binding subunit	potassium-transporting ATPase subunit KdpB [Bacteroides]	--------	--------	--------
tig00000243	1248448	1249020	BUNIF_01378	+	kdpC;Potassium-transporting ATPase KdpC subunit	K(+)-transporting ATPase subunit C [Bacteroides]	--------	--------	--------
tig00000243	1249167	1249922	BUNIF_01379	+	hypothetical protein;	hypothetical protein [Bacteroides]	--------	--------	--------
tig00000243	1250035	1251156	BUNIF_01380	+	kdpD;Sensor protein KdpD	hypothetical protein [Bacteroides]	--------	--------	--------
tig00000243	1251177	1252616	BUNIF_01381	+	kinB_2;Alginate biosynthesis sensor protein KinB	HAMP domain-containing protein [Bacteroides]	--------	--------	--------
tig00000243	1252623	1253489	BUNIF_01382	-	rhaS_4;HTH-type transcriptional activator RhaS	helix-turn-helix transcriptional regulator [Bacteroides]	GH39	--------	--------
tig00000243	1253527	1255167	BUNIF_01383	-	hypothetical protein;	MFS transporter [Bacteroides]	--------	--------	--------
tig00000243	1255274	1256371	BUNIF_01384	-	emrA_1;Colistin resistance protein EmrA	HlyD family secretion protein [Bacteroides]	--------	--------	--------
tig00000243	1256448	1257806	BUNIF_01385	-	tolC_3;Outer membrane protein TolC	TolC family protein [Bacteroides]	--------	--------	--------
tig00000243	1257971	1258045	BUNIF_01386	-	tRNA-Met(cat);	#N/A	--------	--------	--------
tig00000243	1258302	1258688	BUNIF_01387	+	hypothetical protein;	hypothetical protein [Bacteroides]	--------	--------	--------
tig00000243	1258765	1260666	BUNIF_01388	+	hypothetical protein;	YjgP/YjgQ family permease [Bacteroides uniformis]	--------	--------	--------
tig00000243	1260681	1261895	BUNIF_01389	+	ribBA;Riboflavin biosynthesis protein RibBA	bifunctional 3,4-dihydroxy-2-butanone-4-phosphate synthase/GTP cyclohydrolase II [Bacteroides]	--------	--------	--------
tig00000243	1261977	1263170	BUNIF_01390	+	Aspartate/prephenate aminotransferase;	pyridoxal phosphate-dependent aminotransferase [Bacteroides]	--------	--------	--------
tig00000243	1263554	1263724	BUNIF_01391	-	Ferredoxin;	4Fe-4S dicluster domain-containing protein [Bacteroides]	--------	--------	--------
tig00000243	1263961	1265922	BUNIF_01392	-	rcsC_12;Sensor histidine kinase RcsC	histidine kinase [Bacteroides]	GT2		--------
tig00000243	1265919	1267778	BUNIF_01393	-	rcsC_13;Sensor histidine kinase RcsC	sensor histidine kinase [Bacteroides]	GT2		--------
tig00000243	1267934	1269553	BUNIF_01394	-	hypothetical protein;	DNA polymerase III subunit gamma/tau [Bacteroides]	--------		--------
tig00000243	1269550	1269747	BUNIF_01395	-	hypothetical protein;	DNA polymerase III subunit gamma/tau [Bacteroides uniformis]	--------		--------
tig00000243	1269890	1270198	BUNIF_01396	+	hypothetical protein;	septum formation initiator [Bacteria]	--------		--------
tig00000243	1270195	1270539	BUNIF_01397	+	hypothetical protein;	hypothetical protein [Bacteroides]	--------		--------	B. uniformis JCM 5828 (identity-%)				SignalP
tig00000243	1270633	1271964	BUNIF_01398	-	hypothetical protein;	DUF5125 domain-containing protein [Bacteroides]	--------	PUL21	--------	100				y-sp2	SGBP
tig00000243	1271992	1273503	BUNIF_01399	-	hypothetical protein;	glucosylceramidase [Bacteroides]	GH30_3	PUL21	--------	99				y-sp2	En
tig00000243	1273535	1274137	BUNIF_01400	-	hypothetical protein;	RagB/SusD family nutrient uptake outer membrane protein [Bacteroides]	--------	PUL21	--------	99
tig00000243	1274119	1275060	BUNIF_01400	-	hypothetical protein;	RagB/SusD family nutrient uptake outer membrane protein [Bacteroides]	--------	PUL21	--------	99			Cytoplasmioc	yes sp2	SusD
tig00000243	1275079	1278057	BUNIF_01402	-	TonB-dependent receptor P3;	TonB-dependent receptor [Bacteroides]	--------	PUL21	--------	100			outer	yes sp1	SusC
tig00000243	1278435	1280150	BUNIF_01403	+	hypothetical protein;	hypothetical protein [Bacteroides]	--------	PUL21	--------	100				yes sp2	HTCS
tig00000243	1282950	1283024	BUNIF_01404	+	tRNA-Ile(gat);	#N/A	--------	--------	--------
tig00000243	1283114	1283188	BUNIF_01405	+	tRNA-Ala(tgc);	#N/A	--------	--------	--------
tig00000243	1283257	1283847	BUNIF_01406	-	hypothetical protein;	#N/A	--------	--------	--------
tig00000243	1286594	1287172	BUNIF_01407	+	hypothetical protein;	DUF177 domain-containing protein [Bacteroides]	--------	--------	--------
tig00000243	1287185	1287370	BUNIF_01408	+	rpmF;50S ribosomal protein L32	50S ribosomal protein L32 [Bacteroides]	--------	--------	--------
tig00000243	1287494	1288498	BUNIF_01409	+	fabH_1;3-oxoacyl-[acyl-carrier-protein] synthase 3	ketoacyl-ACP synthase III [Bacteroides]	--------	--------	--------
tig00000243	1288584	1289465	BUNIF_01410	+	era;GTPase Era	GTPase Era [Bacteroides]	--------	--------	--------
tig00000243	1289515	1290828	BUNIF_01411	+	der_1;GTPase Der	ribosome biogenesis GTPase Der [Bacteroides]	--------	--------	--------
tig00000243	1290943	1291713	BUNIF_01412	-	mkl;putative ribonucleotide transport ATP-binding protein mkl	ABC transporter ATP-binding protein [Bacteroides]	--------	--------	--------
tig00000243	1291710	1292453	BUNIF_01413	-	mlaE;Intermembrane phospholipid transport system permease protein MlaE	ABC transporter permease [Bacteroides]	--------	--------	--------
tig00000243	1292531	1293376	BUNIF_01414	+	lptB;Lipopolysaccharide export system ATP-binding protein LptB	LPS export ABC transporter ATP-binding protein [Bacteroides zoogleoformans]	GT2	--------	--------
tig00000243	1293458	1293706	BUNIF_01415	-	hypothetical protein;	RNA-binding protein [Bacteroides]	--------	--------	--------
tig00000243	1294181	1295536	BUNIF_01416	+	tig;Trigger factor	trigger factor [Bacteroides]	--------	--------	--------
tig00000243	1295668	1296330	BUNIF_01417	+	clpP_1;ATP-dependent Clp protease proteolytic subunit	ATP-dependent Clp endopeptidase proteolytic subunit ClpP [Bacteroides]	--------	--------	--------
tig00000243	1296333	1297577	BUNIF_01418	+	clpX;ATP-dependent Clp protease ATP-binding subunit ClpX	ATP-dependent Clp protease ATP-binding subunit ClpX [Bacteroides]	--------	--------	--------
tig00000243	1297752	1299935	BUNIF_01419	+	recQ_1;ATP-dependent DNA helicase RecQ	DNA helicase RecQ [Bacteroides uniformis]	--------	--------	--------
tig00000243	1300038	1301513	BUNIF_01420	+	guaB;Inosine-5'-monophosphate dehydrogenase	IMP dehydrogenase [Bacteroides]	--------	--------	--------
tig00000243	1301603	1303165	BUNIF_01421	+	surA_1;Chaperone SurA	peptidylprolyl isomerase [Bacteroides]	--------	--------	--------
tig00000243	1303223	1304071	BUNIF_01422	+	hypothetical protein;	peptidyl-prolyl cis-trans isomerase [Bacteroides]	--------	--------	--------
tig00000243	1304082	1305449	BUNIF_01423	+	surA_2;Chaperone SurA	peptidylprolyl isomerase [Bacteroides]	--------	--------	--------
tig00000243	1305475	1307196	BUNIF_01424	+	lptD_1;LPS-assembly protein LptD	hypothetical protein [Bacteroides]	--------	--------	--------
tig00000243	1307201	1307491	BUNIF_01425	+	hypothetical protein;	hypothetical protein [Bacteroides]	--------	--------	--------
tig00000243	1307531	1308292	BUNIF_01426	+	mutL_1;DNA mismatch repair protein MutL	DNA mismatch repair endonuclease MutL [Bacteroides]	--------	--------	--------
tig00000243	1308304	1309446	BUNIF_01427	+	mutL_2;DNA mismatch repair protein MutL	DNA mismatch repair endonuclease MutL [Bacteroides uniformis]	--------	--------	--------
tig00000243	1309591	1310769	BUNIF_01428	+	Outer membrane protein 41;	OmpA family protein [Bacteroides]	--------	--------	--------
tig00000243	1310926	1312020	BUNIF_01429	-	trpS2;Tryptophan--tRNA ligase 2	tryptophan--tRNA ligase [Bacteroides]	--------	--------	--------
tig00000243	1312095	1312739	BUNIF_01430	-	hypothetical protein;	DNA-binding protein [Bacteroides]	--------	--------	--------
tig00000243	1313055	1313288	BUNIF_01431	+	hypothetical protein;	carbamoyl-phosphate synthase large subunit [Bacteroides]	--------	--------	--------
tig00000243	1313380	1316607	BUNIF_01432	+	carB_1;Carbamoyl-phosphate synthase large chain	carbamoyl-phosphate synthase (glutamine-hydrolyzing) large subunit [Bacteroides]	--------	--------	--------
tig00000243	1316736	1317296	BUNIF_01433	+	Putative acetyltransferase;	sugar O-acetyltransferase [Bacteroides uniformis]	--------	--------	--------
tig00000243	1317427	1317502	BUNIF_01434	+	tRNA-Val(tac);	#N/A	--------	--------	--------
tig00000243	1317533	1317608	BUNIF_01435	+	tRNA-Val(tac);	#N/A	--------	--------	--------
tig00000243	1317765	1319111	BUNIF_01436	+	purB;Adenylosuccinate lyase	adenylosuccinate lyase [Bacteroides]	--------	--------	--------
tig00000243	1319248	1320732	BUNIF_01437	+	hypothetical protein;	pseudouridine synthase [Bacteroides]	--------	--------	--------
tig00000243	1320760	1322163	BUNIF_01438	+	asnS;Asparagine--tRNA ligase	asparagine--tRNA ligase [Bacteroides]	--------	--------	--------
tig00000243	1322270	1322806	BUNIF_01439	+	hypothetical protein;	DUF4488 domain-containing protein [Bacteroides]	--------	--------	--------
tig00000243	1323143	1323604	BUNIF_01440	+	rplM;50S ribosomal protein L13	50S ribosomal protein L13 [Bacteroides]	--------	--------	--------
tig00000243	1323611	1323997	BUNIF_01441	+	rpsI;30S ribosomal protein S9	30S ribosomal protein S9 [Bacteroides]	--------	--------	--------
tig00000243	1324170	1325003	BUNIF_01442	+	rpsB;30S ribosomal protein S2	30S ribosomal protein S2 [Bacteroides]	--------	--------	--------
tig00000243	1325126	1326118	BUNIF_01443	+	tsf;Elongation factor Ts	elongation factor Ts [Bacteroides]	--------	--------	--------
tig00000243	1326226	1326573	BUNIF_01444	-	yciH;putative protein YciH	translation initiation factor [Bacteroides]	--------	--------	--------
tig00000243	1326724	1327380	BUNIF_01445	+	rex;Redox-sensing transcriptional repressor Rex	redox-sensing transcriptional repressor Rex [Bacteroides]	--------	--------	--------
tig00000243	1327380	1327997	BUNIF_01446	+	ycgM;putative protein YcgM	fumarylacetoacetate hydrolase family protein [Bacteroides]	--------	--------	--------
tig00000243	1328072	1328551	BUNIF_01447	+	ispF;2-C-methyl-D-erythritol 2%2C4-cyclodiphosphate synthase	2-C-methyl-D-erythritol 2,4-cyclodiphosphate synthase [Bacteroides]	GT4	--------	--------
tig00000243	1328596	1329612	BUNIF_01448	+	cpdA_5;3'%2C5'-cyclic adenosine monophosphate phosphodiesterase CpdA	metallophosphatase [Bacteroides]	--------	--------	--------
tig00000243	1329635	1330690	BUNIF_01449	+	iolW;scyllo-inositol 2-dehydrogenase (NADP(+)) IolW	oxidoreductase [Bacteroides]	--------	--------	--------
tig00000243	1330702	1331562	BUNIF_01450	-	hypothetical protein;	hypothetical protein [Bacteroides]	--------	PUL22	--------
tig00000243	1331630	1332730	BUNIF_01451	-	hypothetical protein;	porin [Bacteroides]	--------	PUL22	--------
tig00000243	1332973	1335255	BUNIF_01452	+	Xyloglucanase;	hypothetical protein [Bacteroides uniformis]	GH74	PUL22	--------
tig00000243	1335354	1336421	BUNIF_01453	+	mnmA_3;tRNA-specific 2-thiouridylase MnmA	tRNA 2-thiouridine(34) synthase MnmA [Bacteroides uniformis]	--------	PUL22	--------
tig00000243	1336452	1337819	BUNIF_01454	+	hypothetical protein;	S8 family serine peptidase [Bacteroides]	--------	PUL22	--------
tig00000243	1337767	1339056	BUNIF_01455	+	xseA;Exodeoxyribonuclease 7 large subunit	exodeoxyribonuclease VII large subunit [Bacteroides uniformis]	--------	PUL22	--------
tig00000243	1339130	1339528	BUNIF_01456	+	hypothetical protein;	lipocalin family protein [Bacteroides uniformis]	--------	PUL22	--------
tig00000243	1339541	1339756	BUNIF_01457	+	hypothetical protein;	exodeoxyribonuclease VII small subunit [Bacteroides]	--------	PUL22	--------
tig00000243	1339810	1340829	BUNIF_01458	+	ilvE;Branched-chain-amino-acid aminotransferase	branched-chain amino acid aminotransferase [Bacteroides]	--------	PUL22	--------
tig00000243	1340992	1341750	BUNIF_01459	+	trmB;tRNA (guanine-N(7)-)-methyltransferase	tRNA (guanosine(46)-N7)-methyltransferase TrmB [Bacteroides]	--------	PUL22	--------
tig00000243	1341825	1342925	BUNIF_01460	+	Iron-sulfur cluster carrier protein;	Mrp/NBP35 family ATP-binding protein [Bacteroides]	--------	PUL22	--------
tig00000243	1343017	1344837	BUNIF_01461	-	hypothetical protein;	TonB family protein [Bacteroides]	--------	PUL22	--------
tig00000243	1344840	1345202	BUNIF_01462	-	hypothetical protein;	BlaI/MecI/CopY family transcriptional regulator [Bacteroides]	--------	PUL22	--------
tig00000243	1345280	1345435	BUNIF_01463	-	hypothetical protein;	#N/A	--------	PUL22	--------
tig00000243	1345492	1346436	BUNIF_01464	+	Glycosyl hydrolase family 109 protein 1;	Gfo/Idh/MocA family oxidoreductase [Bacteroides]	GH109	PUL22	--------
tig00000243	1346433	1347029	BUNIF_01465	+	Glycosyl hydrolase family 109 protein 1;	Gfo/Idh/MocA family oxidoreductase [Bacteroides]	GH109	PUL22	--------
tig00000243	1347094	1349040	BUNIF_01466	-	resA_3;Thiol-disulfide oxidoreductase ResA	TlpA family protein disulfide reductase [Bacteroides]	--------	PUL22	--------
tig00000243	1349141	1350208	BUNIF_01467	+	hypothetical protein;	hydrolase [Bacteroides uniformis]	GH33	PUL22	--------
tig00000243	1350427	1351665	BUNIF_01468	-	hypothetical protein;	ABC transporter permease [Bacteroides]	--------	PUL22	--------
tig00000243	1351665	1352855	BUNIF_01469	-	hypothetical protein;	ABC transporter permease [Bacteroides]	--------	PUL22	--------
tig00000243	1352871	1353860	BUNIF_01470	-	hypothetical protein;	HlyD family secretion protein [Bacteroides]	--------	--------	--------
tig00000243	1353906	1355372	BUNIF_01471	-	hypothetical protein;	TolC family protein [Bacteroides]	--------	--------	--------
tig00000243	1355494	1356372	BUNIF_01472	-	hypothetical protein;	hypothetical protein [Bacteroides]	--------	--------	--------
tig00000243	1356603	1357544	BUNIF_01473	+	mdh_2;Malate dehydrogenase	malate dehydrogenase [Bacteroides]	--------	--------	--------
tig00000243	1357639	1360896	BUNIF_01474	+	tri1_1;Tricorn protease	peptidase S41 [Bacteroides]	--------	--------	--------
tig00000243	1360978	1362975	BUNIF_01475	-	hypothetical protein;	glycoside hydrolase family 88 protein [Bacteroides sp. AR29]	GH105	PUL23	--------
tig00000243	1363654	1365270	BUNIF_01476	-	SusD-like protein P2;	RagB/SusD family nutrient uptake outer membrane protein [Bacteroides]	--------	PUL23	--------
tig00000243	1365292	1368531	BUNIF_01477	-	TonB-dependent receptor P3;	TonB-dependent receptor [Bacteroides uniformis]	--------	PUL23	--------
tig00000243	1368642	1369661	BUNIF_01478	-	hypothetical protein;	FecR family protein [Bacteroides]	--------	PUL23	--------
tig00000243	1369815	1370363	BUNIF_01479	+	hypothetical protein;	RNA polymerase sigma-70 factor [Bacteroides]	--------	PUL23	--------
tig00000243	1370433	1372643	BUNIF_01480	-	Beta-xylosidase;	beta-glucosidase [Bacteroides]	GH3	PUL23	--------
tig00000243	1372750	1373520	BUNIF_01481	-	hypothetical protein;	hypothetical protein [Bacteroides]	GH35	PUL23	--------
tig00000243	1373532	1376252	BUNIF_01482	-	lacZ_7;Beta-galactosidase	beta-glucuronidase [Bacteroides]	GH2	PUL23	--------
tig00000243	1376249	1378027	BUNIF_01483	-	uidA;Beta-glucuronidase	glycoside hydrolase family 2 [Bacteroides]	GH2	PUL23	--------
tig00000243	1378085	1380079	BUNIF_01484	-	Retaining alpha-galactosidase;	glycoside hydrolase family 97 protein [Bacteroides uniformis]	GH97	PUL23	--------
tig00000243	1380093	1382156	BUNIF_01485	-	hypothetical protein;	hypothetical protein [Bacteroides]	GH36	PUL23	--------
tig00000243	1382245	1384365	BUNIF_01486	-	hypothetical protein;	FAD-dependent oxidoreductase [Bacteroides]	--------	--------	--------
tig00000243	1384584	1385624	BUNIF_01487	-	hypothetical protein;	FecR family protein [Bacteroides]	--------	--------	--------
tig00000243	1385642	1386223	BUNIF_01488	-	algU_1;RNA polymerase sigma-H factor	RNA polymerase sigma-70 factor [Bacteroides]	--------	--------	--------
tig00000243	1386460	1387413	BUNIF_01489	-	nadK;NAD kinase	NAD kinase [Bacteroides uniformis]	--------	--------	--------
tig00000243	1387491	1388204	BUNIF_01490	+	pdxJ;Pyridoxine 5'-phosphate synthase	pyridoxine 5'-phosphate synthase [Bacteroides]	--------	--------	--------
tig00000243	1388204	1388920	BUNIF_01491	+	tolQ_1;Tol-Pal system protein TolQ	MotA/TolQ/ExbB proton channel family protein [Bacteroides]	--------	--------	--------
tig00000243	1388955	1389365	BUNIF_01492	+	tolR_1;Tol-Pal system protein TolR	biopolymer transporter ExbD [Bacteroides heparinolyticus]	--------	--------	--------
tig00000243	1389400	1390218	BUNIF_01493	+	hypothetical protein;	TonB family protein [Bacteroides]	--------	--------	--------
tig00000243	1390233	1390787	BUNIF_01494	+	yajL;Protein/nucleic acid deglycase 3	DJ-1/PfpI family protein [Bacteroides]	--------	--------	--------
tig00000243	1390829	1390927	BUNIF_01495	+	hypothetical protein;	#N/A	--------	--------	--------
tig00000243	1390927	1391502	BUNIF_01496	+	ispD;2-C-methyl-D-erythritol 4-phosphate cytidylyltransferase	2-C-methyl-D-erythritol 4-phosphate cytidylyltransferase [Bacteroides]	--------	--------	--------
tig00000243	1391490	1393586	BUNIF_01497	+	recG;ATP-dependent DNA helicase RecG	ATP-dependent DNA helicase RecG [Bacteroides]	--------	--------	--------
tig00000243	1393886	1394725	BUNIF_01498	+	hypothetical protein;	peptidoglycan DD-metalloendopeptidase family protein [Bacteroides uniformis]	CBM50	--------	--------
tig00000243	1394835	1395377	BUNIF_01499	+	hypothetical protein;	DUF1599 domain-containing protein [Bacteroides]	--------	--------	--------
tig00000243	1395367	1396659	BUNIF_01500	+	hypothetical protein;	DoxX family protein [Bacteroides]	--------	--------	--------
tig00000243	1396725	1397480	BUNIF_01501	+	tpiA;Triosephosphate isomerase	triose-phosphate isomerase [Bacteroides]	--------	--------	--------
tig00000243	1397582	1398040	BUNIF_01502	+	hypothetical protein;	SPOR domain-containing protein [Bacteroides]	--------	--------	--------
tig00000243	1398050	1398637	BUNIF_01503	+	folE;GTP cyclohydrolase 1	GTP cyclohydrolase I FolE [Bacteroides]	--------	--------	--------
tig00000243	1398660	1400756	BUNIF_01504	-	dnaG_1;DNA primase	DNA primase [Bacteroides]	--------	--------	--------
tig00000243	1400841	1403945	BUNIF_01505	-	rcsC_14;Sensor histidine kinase RcsC	response regulator [Bacteroides]	GT2	--------	--------
tig00000243	1404438	1405211	BUNIF_01506	-	hypothetical protein;	prephenate dehydrogenase [Bacteroides]	--------	--------	--------
tig00000243	1405229	1406296	BUNIF_01507	-	kdsA_1;2-dehydro-3-deoxyphosphooctonate aldolase	cytochrome c4 [Bacteroides]	--------	--------	--------
tig00000243	1406511	1407692	BUNIF_01508	-	dapL_1;LL-diaminopimelate aminotransferase	aminotransferase class I/II-fold pyridoxal phosphate-dependent enzyme [Bacteroides]	--------	--------	--------
tig00000243	1407667	1408515	BUNIF_01509	-	pheA;Bifunctional chorismate mutase/prephenate dehydratase	prephenate dehydratase [Bacteroides]	--------	--------	--------
tig00000243	1408807	1409565	BUNIF_01510	-	hypothetical protein;	endonuclease [Bacteroides]	--------	--------	--------
tig00000243	1409586	1410536	BUNIF_01511	-	bepA_2;Beta-barrel assembly-enhancing protease	tetratricopeptide repeat protein [Bacteroides uniformis]	--------	--------	--------
tig00000243	1410650	1412596	BUNIF_01512	-	dbpA_1;ATP-dependent RNA helicase DbpA	RecQ family ATP-dependent DNA helicase [Bacteroides uniformis]	--------	--------	--------
tig00000243	1412771	1414486	BUNIF_01513	-	recJ;Single-stranded-DNA-specific exonuclease RecJ	single-stranded-DNA-specific exonuclease RecJ [Bacteroides]	--------	--------	--------
tig00000243	1414682	1415455	BUNIF_01514	+	yaaA;Peroxide stress resistance protein YaaA	peroxide stress protein YaaA [Bacteroides]	--------	--------	--------
tig00000243	1415603	1416598	BUNIF_01515	+	1-phosphatidylinositol phosphodiesterase;	phosphatidylinositol-specific phospholipase C [Bacteroides]	CBM13	PUL24	--------
tig00000243	1416681	1417505	BUNIF_01516	+	bglK;Beta-glucoside kinase	ROK family protein [Bacteroides]	--------	PUL24	--------
tig00000243	1417679	1420861	BUNIF_01517	+	TonB-dependent receptor P3;	TonB-dependent receptor [Bacteroides]	--------	PUL24	--------
tig00000243	1420884	1422521	BUNIF_01518	+	SusD-like protein;	RagB/SusD family nutrient uptake outer membrane protein [Bacteroides]	--------	PUL24	--------
tig00000243	1422724	1425654	BUNIF_01519	+	hypothetical protein;	alpha-mannosidase [Bacteroides uniformis]	GH92	PUL24	--------
tig00000243	1425673	1426536	BUNIF_01520	+	hypothetical protein;	endonuclease/exonuclease/phosphatase family protein [Bacteroides]	GH16	PUL24	--------
tig00000243	1426580	1427692	BUNIF_01521	+	hypothetical protein;	alkaline phosphatase [Bacteroides]	--------	PUL24	--------
tig00000243	1427714	1429318	BUNIF_01522	+	hypothetical protein;	glycoside hydrolase [Bacteroides]	GH63	PUL24	--------
tig00000243	1429333	1430784	BUNIF_01523	+	hypothetical protein;	glycoside hydrolase family 125 protein [Bacteroides]	GH125	PUL24	--------
tig00000243	1430781	1430963	BUNIF_01524	+	hypothetical protein;	family 20 glycosylhydrolase [Bacteroides uniformis]	--------	PUL24	--------
tig00000243	1430960	1433101	BUNIF_01525	+	hypothetical protein;	family 20 glycosylhydrolase [Bacteroides uniformis]	GH20	PUL24	--------
tig00000243	1433114	1434562	BUNIF_01526	+	cpdA_6;3'%2C5'-cyclic adenosine monophosphate phosphodiesterase CpdA	metallophosphatase [Bacteroides]	GH92	PUL24	--------
tig00000243	1434564	1435736	BUNIF_01527	-	xylR;Xylose operon regulatory protein	DNA-binding transcriptional regulator [Bacteroides]	--------	PUL24	--------
tig00000243	1435804	1436238	BUNIF_01528	-	hypothetical protein;	acyl-CoA thioesterase [Bacteroides]	--------	PUL24	--------
tig00000243	1436352	1436882	BUNIF_01529	+	tsaC;Threonylcarbamoyl-AMP synthase	threonylcarbamoyl-AMP synthase [Bacteroides]	--------	--------	--------
tig00000243	1436891	1438681	BUNIF_01530	+	clcB;Voltage-gated ClC-type chloride channel ClcB	chloride channel protein [Bacteroides]	--------	--------	--------
tig00000243	1438855	1439826	BUNIF_01531	+	fmt;Methionyl-tRNA formyltransferase	methionyl-tRNA formyltransferase [Bacteroides]	--------	--------	--------
tig00000243	1440092	1440742	BUNIF_01532	+	rpe;Ribulose-phosphate 3-epimerase	ribulose-phosphate 3-epimerase [Bacteroides]	--------	--------	--------
tig00000243	1441322	1442488	BUNIF_01533	+	xerC_8;Tyrosine recombinase XerC	site-specific integrase [Bacteroides]	--------	--------	--------
tig00000243	1442604	1442903	BUNIF_01534	-	hypothetical protein;	hypothetical protein [Bacteroides]	--------	--------	--------
tig00000243	1442900	1443145	BUNIF_01535	-	hypothetical protein;	hypothetical protein [Bacteroides]	--------	--------	--------
tig00000243	1443138	1443500	BUNIF_01536	-	hypothetical protein;	hypothetical protein [Bacteroides]	--------	--------	--------
tig00000243	1443497	1443694	BUNIF_01537	-	hypothetical protein;	hypothetical protein [Bacteroides uniformis]	--------	--------	--------
tig00000243	1444005	1444490	BUNIF_01538	-	hypothetical protein;	hypothetical protein [Bacteroides uniformis]	--------	--------	--------
tig00000243	1444532	1444735	BUNIF_01539	+	hypothetical protein;	#N/A	--------	--------	--------
tig00000243	1444668	1444973	BUNIF_01540	-	hypothetical protein;	hypothetical protein [Bacteroides uniformis]	--------	--------	--------
tig00000243	1445328	1445723	BUNIF_01541	-	hypothetical protein;	hypothetical protein [Bacteroides uniformis]	--------	--------	--------
tig00000243	1445765	1445968	BUNIF_01542	-	hypothetical protein;	addiction module toxin, HicA family [Bacteroides]	--------	--------	--------
tig00000243	1446035	1447810	BUNIF_01543	-	hypothetical protein;	hypothetical protein [Bacteroides uniformis]	--------	--------	--------
tig00000243	1447807	1451307	BUNIF_01544	-	hypothetical protein;	phage tail tape measure protein [Bacteroides]	--------	--------	--------
tig00000243	1451294	1451836	BUNIF_01545	-	hypothetical protein;	hypothetical protein [Bacteroides]	--------	--------	--------
tig00000243	1451901	1452425	BUNIF_01546	-	hypothetical protein;	hypothetical protein [Bacteroides]	GH108	--------	--------
tig00000243	1452450	1455590	BUNIF_01547	-	hypothetical protein;	hypothetical protein [Bacteroides]	CBM57	--------	--------
tig00000243	1455601	1456440	BUNIF_01548	-	hypothetical protein;	hypothetical protein [Bacteroides uniformis]	--------	--------	--------
tig00000243	1456478	1457743	BUNIF_01549	-	hypothetical protein;	hypothetical protein [Bacteroides sp. AF36-11BH]	--------	--------	--------
tig00000243	1457750	1458226	BUNIF_01550	-	hypothetical protein;	hypothetical protein [Bacteroides]	--------	--------	--------
tig00000243	1458223	1459011	BUNIF_01551	-	hypothetical protein;	hypothetical protein [Bacteroides]	--------	--------	--------
tig00000243	1459008	1460033	BUNIF_01552	-	hypothetical protein;	hypothetical protein [Bacteroides]	--------	--------	--------
tig00000243	1460043	1461398	BUNIF_01553	-	hypothetical protein;	hypothetical protein [Bacteroides]	--------	--------	--------
tig00000243	1461398	1461676	BUNIF_01554	-	hypothetical protein;	hypothetical protein [Bacteroides]	--------	--------	--------
tig00000243	1461686	1462600	BUNIF_01555	-	hypothetical protein;	hypothetical protein [Bacteroides]	--------	--------	--------
tig00000243	1462546	1462779	BUNIF_01556	-	hypothetical protein;	hypothetical protein [Bacteroides uniformis]	--------	--------	--------
tig00000243	1462773	1463273	BUNIF_01557	-	hypothetical protein;	hypothetical protein [Bacteroides]	--------	--------	--------
tig00000243	1463257	1463817	BUNIF_01558	-	hypothetical protein;	phage holin family protein [Bacteroides]	--------	--------	--------
tig00000243	1463932	1464231	BUNIF_01559	-	hypothetical protein;	hypothetical protein [Bacteroides]	--------	--------	--------
tig00000243	1464228	1464473	BUNIF_01560	-	hypothetical protein;	hypothetical protein [Bacteroides]	--------	--------	--------
tig00000243	1464674	1464949	BUNIF_01561	-	hypothetical protein;	hypothetical protein [Bacteroides uniformis]	--------	--------	--------
tig00000243	1465265	1465606	BUNIF_01562	-	hypothetical protein;	DUF2442 domain-containing protein [Bacteroides]	--------	--------	--------
tig00000243	1465705	1465941	BUNIF_01563	-	hypothetical protein;	DUF4160 domain-containing protein [Bacteroides]	--------	--------	--------
tig00000243	1466208	1466735	BUNIF_01564	-	hypothetical protein;	JAB domain-containing protein, partial [Bacteroides uniformis]	--------	--------	--------
tig00000243	1466755	1467315	BUNIF_01565	-	hypothetical protein;	phosphoribosyltransferase [Bacteroides]	--------	--------	--------
tig00000243	1468142	1469869	BUNIF_01566	-	hypothetical protein;	hypothetical protein [Bacteroides]	--------	--------	--------
tig00000243	1469882	1470094	BUNIF_01567	-	hypothetical protein;	hypothetical protein [Bacteroides]	--------	--------	--------
tig00000243	1470105	1470707	BUNIF_01568	-	hypothetical protein;	hypothetical protein [Bacteroides]	--------	--------	--------
tig00000243	1470700	1470984	BUNIF_01569	-	hypothetical protein;	hypothetical protein [Bacteroides]	--------	--------	--------
tig00000243	1470959	1471540	BUNIF_01570	-	hypothetical protein;	hypothetical protein [Bacteroides]	--------	--------	--------
tig00000243	1471585	1472475	BUNIF_01571	-	hypothetical protein;	hypothetical protein [Bacteroides]	--------	--------	--------
tig00000243	1472608	1473210	BUNIF_01572	-	hypothetical protein;	hypothetical protein [Bacteroides]	--------	--------	--------
tig00000243	1473222	1474457	BUNIF_01573	-	hypothetical protein;	hypothetical protein [Bacteroides]	--------	--------	--------
tig00000243	1474475	1475593	BUNIF_01574	-	clpP_2;ATP-dependent Clp protease proteolytic subunit	peptidase S14 [Bacteroides uniformis]	--------	--------	--------
tig00000243	1475718	1476200	BUNIF_01575	-	hypothetical protein;	hypothetical protein [Bacteroides]	--------	--------	--------
tig00000243	1476204	1476764	BUNIF_01576	-	hypothetical protein;	hypothetical protein [Bacteroides]	--------	--------	--------
tig00000243	1477341	1477670	BUNIF_01577	-	hypothetical protein;	hypothetical protein [Bacteroides]	--------	--------	--------
tig00000243	1477730	1478050	BUNIF_01578	-	hypothetical protein;	hypothetical protein [Bacteroides]	--------	--------	--------
tig00000243	1478050	1478580	BUNIF_01579	-	hypothetical protein;	DUF3854 domain-containing protein [Bacteroides]	--------	--------	--------
tig00000243	1478619	1481102	BUNIF_01580	-	dnaG_2;DNA primase	DUF3854 domain-containing protein [Bacteroides]	--------	--------	--------
tig00000243	1481158	1481499	BUNIF_01581	-	hypothetical protein;	hypothetical protein [Bacteroides]	--------	--------	--------
tig00000243	1481515	1481874	BUNIF_01582	-	hypothetical protein;	hypothetical protein [Bacteroides]	--------	--------	--------
tig00000243	1481898	1482455	BUNIF_01583	-	hypothetical protein;	helix-turn-helix transcriptional regulator [Bacteroides]	--------	--------	--------
tig00000243	1482442	1482702	BUNIF_01584	-	hypothetical protein;	hypothetical protein [Bacteroides]	--------	--------	--------
tig00000243	1482717	1482917	BUNIF_01585	-	hypothetical protein;	hypothetical protein [Bacteroides uniformis]	--------	--------	--------
tig00000243	1483049	1483429	BUNIF_01586	+	hypothetical protein;	helix-turn-helix transcriptional regulator [Bacteroides]	--------	--------	--------
tig00000243	1483431	1483628	BUNIF_01587	+	hypothetical protein;	hypothetical protein [Bacteroides]	--------	--------	--------
tig00000243	1483757	1485409	BUNIF_01588	+	hypothetical protein;	ComEC family competence protein [Bacteroides uniformis]	--------	--------	--------
tig00000243	1485496	1486533	BUNIF_01589	+	nrnA;Bifunctional oligoribonuclease and PAP phosphatase NrnA	bifunctional oligoribonuclease/PAP phosphatase NrnA [Bacteroides]	--------	--------	--------
tig00000243	1486636	1487247	BUNIF_01590	+	hypothetical protein;	DUF4827 domain-containing protein [Bacteroides]	--------	--------	--------
tig00000243	1487273	1488022	BUNIF_01591	+	glmM;Phosphoglucosamine mutase	phosphoglucosamine mutase [Bacteroides]	--------	--------	--------
tig00000243	1488046	1488660	BUNIF_01592	+	algC;Phosphomannomutase/phosphoglucomutase	phosphoglucosamine mutase [Bacteroides uniformis]	--------	--------	--------
tig00000243	1488760	1490115	BUNIF_01593	+	alsT_1;Amino-acid carrier protein AlsT	alanine:cation symporter family protein [Bacteroides uniformis]	--------	--------	--------
tig00000243	1490132	1490635	BUNIF_01594	-	idi;Isopentenyl-diphosphate Delta-isomerase	NUDIX domain-containing protein [Bacteroides uniformis]	--------	--------	--------
tig00000243	1490641	1491870	BUNIF_01595	-	queA_2;S-adenosylmethionine:tRNA ribosyltransferase-isomerase	S-adenosylmethionine:tRNA ribosyltransferase-isomerase [Bacteroides uniformis]	--------	--------	--------
tig00000243	1491998	1493128	BUNIF_01596	+	hypothetical protein;	DUF2027 domain-containing protein [Bacteroides]	--------	--------	--------
tig00000243	1493365	1495020	BUNIF_01597	+	hypothetical protein;	tetratricopeptide repeat protein [Bacteroides uniformis]	--------	--------	--------
tig00000243	1495155	1496444	BUNIF_01598	-	IS1380 family transposase IS612;	IS1380-like element IS612 family transposase [Bacteroides]	--------	--------	Transposase
tig00000243	1496672	1497472	BUNIF_01599	+	ermD;rRNA adenine N-6-methyltransferase	23S rRNA (adenine(2058)-N(6))-methyltransferase Erm(F) [Bacteroidetes]	--------	--------	--------
tig00000243	1497491	1497658	BUNIF_01600	-	hypothetical protein;	hypothetical protein [Bacteroidales]	--------	--------	--------
tig00000243	1497675	1498499	BUNIF_01601	-	bla;Beta-lactamase OXA-10	class D beta-lactamase OXA-347 [Bacteroidetes]	--------	--------	--------
tig00000243	1498651	1499940	BUNIF_01602	+	IS1380 family transposase IS612;	IS1380-like element IS612 family transposase [Bacteroides]	--------	--------	Transposase
tig00000243	1500203	1500526	BUNIF_01603	+	hypothetical protein;	tetratricopeptide repeat protein [Bacteroides sp. AR29]	--------	--------	--------
tig00000243	1500768	1501412	BUNIF_01604	+	btsR_1;Transcriptional regulatory protein BtsR	response regulator transcription factor [Bacteroides]	--------	--------	--------
tig00000243	1501551	1501904	BUNIF_01605	-	hypothetical protein;	hypothetical protein [Bacteroides]	--------	--------	--------
tig00000243	1502195	1503337	BUNIF_01606	-	hypothetical protein;	DUF4249 domain-containing protein [Bacteroides]	--------	--------	--------
tig00000243	1503353	1506091	BUNIF_01607	-	hypothetical protein;	TonB-dependent receptor [Bacteroides]	--------	--------	--------
tig00000243	1506094	1506612	BUNIF_01608	-	hypothetical protein;	DUF4974 domain-containing protein [Bacteroides]	--------	--------	--------
tig00000243	1506899	1507444	BUNIF_01609	-	hypothetical protein;	RNA polymerase sigma-70 factor [Bacteroides]	--------	--------	--------
tig00000243	1507465	1508595	BUNIF_01610	-	hemW;Heme chaperone HemW	radical SAM family heme chaperone HemW [Bacteroides uniformis]	--------	--------	--------
tig00000243	1508832	1508921	BUNIF_01611	+	hypothetical protein;	#N/A	--------	--------	--------
tig00000243	1509102	1510355	BUNIF_01612	+	hypothetical protein;	DUF2264 domain-containing protein [Bacteroides]	GH105	PUL25	--------
tig00000243	1510348	1511679	BUNIF_01613	+	hypothetical protein;	neuraminidase [Bacteroides uniformis]	GH145	PUL25	--------
tig00000243	1511697	1512824	BUNIF_01614	+	Unsaturated 3S-rhamnoglycuronyl hydrolase;	glycoside hydrolase family 88 protein [Bacteroides]	GH105	PUL25	--------
tig00000243	1512935	1514875	BUNIF_01615	+	hypothetical protein;	family 43 glycosylhydrolase [Bacteroides]	GH43_34	PUL25	--------
tig00000243	1514906	1516852	BUNIF_01616	+	Retaining alpha-galactosidase;	glycoside hydrolase family 97 protein [Bacteroides uniformis]	GH43_19	PUL25	--------
tig00000243	1517322	1519619	BUNIF_01617	+	hypothetical protein;	alpha-L-arabinofuranosidase [Bacteroides]	GH51	PUL25	--------
tig00000243	1519669	1521660	BUNIF_01618	+	hypBA1;Non-reducing end beta-L-arabinofuranosidase	glycoside hydrolase family 127 protein [Bacteroides uniformis]	GH127	PUL25	--------
tig00000243	1521715	1522893	BUNIF_01619	+	Extracellular exo-alpha-L-arabinofuranosidase;	alpha-L-arabinofuranosidase [Bacteroides uniformis]	GH51	PUL25	--------
tig00000243	1522845	1523663	BUNIF_01620	+	Extracellular exo-alpha-L-arabinofuranosidase;	alpha-L-arabinofuranosidase [Bacteroides uniformis]	GH51	PUL25	--------
tig00000243	1523841	1526936	BUNIF_01621	+	lacZ_8;Beta-galactosidase	DUF4981 domain-containing protein [Bacteroides]	GH2	PUL25	--------
tig00000243	1527062	1527640	BUNIF_01622	-	tag_1;DNA-3-methyladenine glycosylase 1	DNA-3-methyladenine glycosylase I [Bacteroides uniformis]	--------	PUL25	--------
tig00000243	1527778	1528998	BUNIF_01623	+	hypothetical protein;	ATP-binding protein [Bacteroides]	--------	PUL25	--------
tig00000243	1528995	1531088	BUNIF_01624	-	hypothetical protein;	helicase [Bacteroides]	--------	PUL25	--------
tig00000243	1531661	1532101	BUNIF_01625	-	hypothetical protein;	hypothetical protein [Bacteroides]	--------	PUL25	--------
tig00000243	1532286	1536395	BUNIF_01626	+	rcsC_15;Sensor histidine kinase RcsC	response regulator [Bacteroides uniformis]	--------	PUL25	--------
tig00000243	1536562	1539840	BUNIF_01627	+	TonB-dependent receptor P3;	TonB-dependent receptor [Bacteroides]	--------	PUL25	--------
tig00000243	1539864	1541921	BUNIF_01628	+	hypothetical protein;	RagB/SusD family nutrient uptake outer membrane protein [Bacteroides uniformis]	--------	PUL25	--------
tig00000243	1542020	1543171	BUNIF_01629	+	hypothetical protein;	family 43 glycosylhydrolase [Bacteroides uniformis]	GH16	PUL25	--------
tig00000243	1543131	1543703	BUNIF_01630	-	tag_2;DNA-3-methyladenine glycosylase 1	DNA-3-methyladenine glycosylase I [Bacteroides uniformis]	--------	PUL25	--------
tig00000243	1543866	1545047	BUNIF_01631	+	uxuA_2;Mannonate dehydratase	mannonate dehydratase [Bacteroides uniformis]	GH35	PUL25	--------
tig00000243	1545162	1548482	BUNIF_01632	-	hypothetical protein;	family 43 glycosylhydrolase [Bacteroides uniformis]	CBM32	PUL25	--------
tig00000243	1548630	1550429	BUNIF_01633	-	hypothetical protein;	gamma-glutamyl-gamma-aminobutyrate hydrolase family protein [Bacteroides]	--------	PUL25	--------
tig00000243	1550650	1551234	BUNIF_01634	+	prfC_1;Peptide chain release factor 3	elongation factor G [Bacteroides]	--------	PUL25	--------
tig00000243	1551188	1552807	BUNIF_01635	+	fusA_4;Elongation factor G	elongation factor G [Bacteroides]	--------	PUL25	--------
tig00000243	1553108	1554652	BUNIF_01636	+	sasA_3;Adaptive-response sensory-kinase SasA	HAMP domain-containing histidine kinase [Bacteroides]	--------	PUL25	--------
tig00000243	1554658	1555359	BUNIF_01637	+	mprA_1;Response regulator MprA	response regulator transcription factor [Bacteroides]	GT2	PUL25	--------
tig00000243	1555447	1555623	BUNIF_01638	-	hypothetical protein;	hypothetical protein [Bacteroides fluxus]	--------	PUL25	--------
tig00000243	1555824	1556270	BUNIF_01639	-	slyA;Transcriptional regulator SlyA	MarR family transcriptional regulator [Bacteroides]	--------	PUL25	--------
tig00000243	1556430	1556774	BUNIF_01640	+	hypothetical protein;	30S ribosomal protein S6 [Bacteroides]	--------	--------	--------
tig00000243	1556777	1557049	BUNIF_01641	+	hypothetical protein;	30S ribosomal protein S18 [Bacteroides]	--------	--------	--------
tig00000243	1557065	1557514	BUNIF_01642	+	rplI;50S ribosomal protein L9	50S ribosomal protein L9 [Bacteroides]	--------	--------	--------
tig00000243	1557529	1557627	BUNIF_01643	+	hypothetical protein;	#N/A	--------	--------	--------
tig00000243	1557779	1558024	BUNIF_01644	-	hypothetical protein;	RNA-binding protein [Bacteroides]	--------	--------	--------
tig00000243	1558358	1558570	BUNIF_01645	-	hypothetical protein;	hypothetical protein [Bacteroides]	--------	--------	--------
tig00000243	1558628	1558753	BUNIF_01646	+	hypothetical protein;	#N/A	--------	--------	--------
tig00000243	1558727	1560400	BUNIF_01647	-	Long-chain-fatty-acid--CoA ligase FadD15;	long-chain fatty acid--CoA ligase [Bacteroides]	--------	--------	--------
tig00000243	1560486	1561802	BUNIF_01648	+	mtaB;Threonylcarbamoyladenosine tRNA methylthiotransferase MtaB	tRNA (N(6)-L-threonylcarbamoyladenosine(37)-C(2))-methylthiotransferase MtaB [Bacteroides]	--------	--------	--------
tig00000243	1561857	1562756	BUNIF_01649	+	lpxL;Lipid A biosynthesis lauroyltransferase	acetyltransferase [Bacteroides]	--------	--------	--------
tig00000243	1562749	1563690	BUNIF_01650	+	hypothetical protein;	glycosyltransferase family 2 protein [Bacteroides uniformis]	GT2	--------	--------
tig00000243	1563812	1564330	BUNIF_01651	+	mgsA;Methylglyoxal synthase	methylglyoxal synthase [Bacteroides]	--------	--------	--------
tig00000243	1564962	1565327	BUNIF_01652	-	folB;Dihydroneopterin aldolase	dihydroneopterin aldolase [Bacteroides]	--------	--------	--------
tig00000243	1565602	1568151	BUNIF_01653	-	hypothetical protein;	4-alpha-glucanotransferase [Bacteroides uniformis]	CBM20	--------	--------
tig00000243	1568175	1568294	BUNIF_01654	-	hypothetical protein;	4-alpha-glucanotransferase [Bacteroides uniformis]	--------	--------	--------
tig00000243	1568426	1570963	BUNIF_01655	-	hypothetical protein;	adenosylcobalamin-dependent ribonucleoside-diphosphate reductase [Bacteroides]	--------	--------	--------
tig00000243	1571333	1572115	BUNIF_01656	+	nfrA2;FMN reductase [NAD(P)H]	NADPH-dependent oxidoreductase [Bacteroides]	--------	--------	--------
tig00000243	1572201	1573586	BUNIF_01657	-	dnaA;Chromosomal replication initiator protein DnaA	chromosomal replication initiator protein DnaA [Bacteroides uniformis]	--------	--------	--------
tig00000243	1573938	1574831	BUNIF_01658	-	hypothetical protein;	MCE family protein [Bacteroides]	--------	--------	--------
tig00000243	1574845	1576080	BUNIF_01659	-	hypothetical protein;	N-acetylmuramoyl-L-alanine amidase [Bacteroides]	CBM50	--------	--------
tig00000243	1576281	1577234	BUNIF_01660	+	hypothetical protein;	transporter [Bacteroides]	--------	--------	--------
tig00000243	1577247	1577522	BUNIF_01661	-	hypothetical protein;	hypothetical protein [Bacteroides]	--------	--------	--------
tig00000243	1578507	1578761	BUNIF_01662	+	hypothetical protein;	#N/A	--------	--------	--------
tig00000243	1578633	1579154	BUNIF_01663	-	yafP;putative N-acetyltransferase YafP	GNAT family N-acetyltransferase [Bacteroides]	--------	--------	--------
tig00000243	1579372	1579659	BUNIF_01664	-	hypothetical protein;	hypothetical protein [Bacteroides]	--------	--------	--------
tig00000243	1580018	1580638	BUNIF_01665	-	ykoT;putative glycosyltransferase YkoT	glycosyltransferase family 2 protein [Bacteroides]	GT2	--------	--------
tig00000243	1580921	1581418	BUNIF_01666	-	hypothetical protein;	GtrA family protein [Bacteroides]	--------	--------	--------
tig00000243	1581606	1583339	BUNIF_01667	+	arnT;Undecaprenyl phosphate-alpha-4-amino-4-deoxy-L-arabinose arabinosyl transferase	glycosyltransferase family 39 protein [Bacteroides]	GT83	--------	--------
tig00000243	1583367	1583903	BUNIF_01668	+	hypothetical protein;	HD domain-containing protein [Bacteroides]	--------	--------	--------
tig00000243	1583851	1583970	BUNIF_01669	+	hypothetical protein;	#N/A	--------	--------	--------
tig00000243	1583982	1586759	BUNIF_01670	+	lptD_2;LPS-assembly protein LptD	LPS-assembly protein LptD [Bacteroides]	--------	--------	--------
tig00000243	1586763	1587425	BUNIF_01671	-	ung_1;Uracil-DNA glycosylase	uracil-DNA glycosylase [Bacteroides]	--------	--------	--------
tig00000243	1587533	1588780	BUNIF_01672	-	asnA;Aspartate--ammonia ligase	aspartate--ammonia ligase [Bacteroides]	--------	--------	--------
tig00000243	1588783	1588856	BUNIF_01673	+	tRNA-Arg(ccg);	#N/A	--------	--------	--------
tig00000243	1589003	1589617	BUNIF_01674	+	msrA;Peptide methionine sulfoxide reductase MsrA	peptide-methionine (S)-S-oxide reductase MsrA [Bacteroides]	--------	--------	--------
tig00000243	1589624	1590097	BUNIF_01675	+	hypothetical protein;	hypothetical protein [Bacteroides]	--------	--------	--------
tig00000243	1590188	1591018	BUNIF_01676	+	hypothetical protein;	MerR family transcriptional regulator [Bacteroides uniformis]	--------	--------	--------
tig00000243	1591127	1592008	BUNIF_01677	+	hypothetical protein;	alpha/beta hydrolase [Bacteroides]	--------	--------	--------
tig00000243	1592427	1592864	BUNIF_01678	-	hypothetical protein;	hypothetical protein [Bacteroides]	--------	--------	--------
tig00000243	1593067	1593693	BUNIF_01679	+	hypothetical protein;	hypothetical protein [Bacteroides]	--------	--------	--------
tig00000243	1593749	1594615	BUNIF_01680	-	gph_1;Phosphoglycolate phosphatase	HAD family hydrolase [Bacteroides]	--------	--------	--------
tig00000243	1594634	1595971	BUNIF_01681	-	pgi;Glucose-6-phosphate isomerase	glucose-6-phosphate isomerase [Bacteroides]	--------	--------	--------
tig00000243	1596020	1597015	BUNIF_01682	-	gpsA;Glycerol-3-phosphate dehydrogenase [NAD(P)+]	NAD(P)H-dependent glycerol-3-phosphate dehydrogenase [Bacteroides]	--------	--------	--------
tig00000243	1597114	1598844	BUNIF_01683	-	lysS;Lysine--tRNA ligase	lysine--tRNA ligase [Bacteroides]	--------	--------	--------
tig00000243	1598939	1599346	BUNIF_01684	-	hypothetical protein;	DNA-binding protein [Bacteroides]	--------	--------	--------
tig00000243	1599604	1599843	BUNIF_01685	+	hypothetical protein;	MATE family efflux transporter [Bacteroides uniformis]	--------	--------	--------
tig00000243	1599888	1600955	BUNIF_01686	+	mepA_1;Multidrug export protein MepA	MATE family efflux transporter [Bacteroides uniformis]	--------	--------	--------
tig00000243	1601048	1601689	BUNIF_01687	+	cmk_1;Cytidylate kinase	cytidylate kinase-like family protein [Bacteroides]	--------	--------	--------
tig00000243	1601766	1603427	BUNIF_01688	-	aspT_1;Aspartate/alanine antiporter	putative transporter [Bacteroides]	--------	--------	--------
tig00000243	1603698	1605596	BUNIF_01689	+	icmF;Fused isobutyryl-CoA mutase	methylmalonyl-CoA mutase small subunit [Bacteroides]	--------	--------	--------
tig00000243	1605643	1607790	BUNIF_01690	+	mutB;Methylmalonyl-CoA mutase large subunit	methylmalonyl-CoA mutase [Bacteroides]	--------	--------	--------
tig00000243	1607804	1608052	BUNIF_01691	+	hypothetical protein;	hypothetical protein [Bacteroides thetaiotaomicron]	--------	--------	--------
tig00000243	1608104	1608964	BUNIF_01692	+	topB_1;DNA topoisomerase 3	DNA topoisomerase III [Bacteroides uniformis]	--------	--------	--------
tig00000243	1608961	1610310	BUNIF_01693	+	topB_2;DNA topoisomerase 3	DNA topoisomerase III [Bacteroides]	--------	--------	--------
tig00000243	1610303	1610857	BUNIF_01694	-	hypothetical protein;	NUDIX hydrolase [Bacteroides]	--------	--------	--------
tig00000243	1610872	1611951	BUNIF_01695	-	anmK;Anhydro-N-acetylmuramic acid kinase	anhydro-N-acetylmuramic acid kinase [Bacteroides uniformis]	--------	--------	--------
tig00000243	1611967	1613322	BUNIF_01696	-	dapE_2;Succinyl-diaminopimelate desuccinylase	dipeptidase [Bacteroides uniformis]	--------	--------	--------
tig00000243	1613332	1614408	BUNIF_01697	-	aroC;Chorismate synthase	chorismate synthase [Bacteroides uniformis]	--------	--------	--------
tig00000243	1614825	1616114	BUNIF_01698	-	IS1380 family transposase IS612;	IS1380-like element IS612 family transposase [Bacteroides]	--------	--------	Transposase
tig00000243	1616435	1617589	BUNIF_01699	+	hypothetical protein;	DUF4925 domain-containing protein [Bacteroides uniformis]	--------	--------	--------
tig00000243	1617708	1618985	BUNIF_01700	+	note=UPF0597 protein YhaM;	serine dehydratase subunit alpha family protein [Bacteroides uniformis]	--------	--------	--------
tig00000243	1619093	1619665	BUNIF_01701	-	slyD;FKBP-type peptidyl-prolyl cis-trans isomerase SlyD	peptidylprolyl isomerase [Bacteroides]	--------	--------	--------
tig00000243	1620156	1620944	BUNIF_01702	+	ilvD_1;Dihydroxy-acid dehydratase	dihydroxy-acid dehydratase [Bacteroides]	--------	--------	--------
tig00000243	1620950	1621957	BUNIF_01703	+	ilvD_2;Dihydroxy-acid dehydratase	dihydroxy-acid dehydratase [Bacteroides uniformis]	--------	--------	--------
tig00000243	1622049	1623800	BUNIF_01704	+	ilvG;Acetolactate synthase isozyme 2 large subunit	biosynthetic-type acetolactate synthase large subunit [Bacteroides uniformis]	--------	--------	--------
tig00000243	1623833	1624393	BUNIF_01705	+	ilvH;Putative acetolactate synthase small subunit	acetolactate synthase small subunit [Bacteroides]	--------	--------	--------
tig00000243	1624390	1625142	BUNIF_01706	+	hypothetical protein;	acyl-ACP thioesterase [Bacteroides]	--------	--------	--------
tig00000243	1625193	1626236	BUNIF_01707	+	Ketol-acid reductoisomerase (NAD(+));	ketol-acid reductoisomerase [Bacteroides]	--------	--------	--------
tig00000243	1626298	1628211	BUNIF_01708	-	hypothetical protein;	AAA family ATPase [Bacteroides]	--------	--------	--------
tig00000243	1628326	1630569	BUNIF_01709	+	acnA;Aconitate hydratase A	aconitate hydratase [Bacteroides]	--------	--------	--------
tig00000243	1630573	1631733	BUNIF_01710	+	icd;Isocitrate dehydrogenase [NADP]	NADP-dependent isocitrate dehydrogenase [Bacteroides]	--------	--------	--------
tig00000243	1631746	1633089	BUNIF_01711	+	gltA;Citrate synthase	citrate/2-methylcitrate synthase [Bacteroides]	--------	--------	--------
tig00000243	1633336	1634106	BUNIF_01712	+	hypothetical protein;	DUF1295 domain-containing protein [Bacteroides]	--------	--------	--------
tig00000243	1634179	1635402	BUNIF_01713	+	Metal reductase;	NADH:flavin oxidoreductase [Bacteroides uniformis]	--------	--------	--------
tig00000243	1635439	1636278	BUNIF_01714	+	hypothetical protein;	SDR family oxidoreductase [Bacteroides uniformis]	--------	--------	--------
tig00000243	1636339	1637319	BUNIF_01715	-	pfkA;ATP-dependent 6-phosphofructokinase 1	6-phosphofructokinase [Bacteroides]	--------	--------	--------
tig00000243	1637459	1638325	BUNIF_01716	-	ispH;4-hydroxy-3-methylbut-2-enyl diphosphate reductase	4-hydroxy-3-methylbut-2-enyl diphosphate reductase [Bacteroides uniformis]	--------	--------	--------
tig00000243	1638333	1639106	BUNIF_01717	-	cmk_2;Cytidylate kinase	(d)CMP kinase [Bacteroides]	--------	--------	--------
tig00000243	1639291	1639977	BUNIF_01718	+	hypothetical protein;	energy transducer TonB [Bacteroides]	--------	--------	--------
tig00000243	1639992	1641032	BUNIF_01719	+	(2E%2C6E)-farnesyl diphosphate synthase;	polyprenyl synthetase family protein [Bacteroides uniformis]	--------	--------	--------
tig00000243	1641051	1641752	BUNIF_01720	+	hypothetical protein;	hypothetical protein [Bacteroides]	--------	--------	--------
tig00000243	1641761	1642540	BUNIF_01721	+	dtd3_2;D-aminoacyl-tRNA deacylase	TatD family deoxyribonuclease [Bacteroides uniformis]	--------	--------	--------
tig00000243	1642703	1642791	BUNIF_01722	+	tRNA-Ser(gga);	#N/A	--------	--------	--------
tig00000243	1642868	1643671	BUNIF_01723	+	tolQ_2;Tol-Pal system protein TolQ	MotA/TolQ/ExbB proton channel family protein [Bacteroides]	--------	--------	--------
tig00000243	1643677	1644162	BUNIF_01724	+	hypothetical protein;	hypothetical protein [Bacteroides]	--------	--------	--------
tig00000243	1644198	1644788	BUNIF_01725	+	hypothetical protein;	biopolymer transporter ExbD [Bacteroides]	--------	--------	--------
tig00000243	1644821	1645252	BUNIF_01726	+	hypothetical protein;	biopolymer transporter ExbD [Bacteroides]	--------	--------	--------
tig00000243	1645328	1645864	BUNIF_01727	-	hypothetical protein;	GNAT family N-acetyltransferase [Bacteroides]	--------	--------	--------
tig00000243	1645889	1647166	BUNIF_01728	-	hypothetical protein;	hypothetical protein [Bacteroides]	--------	--------	--------
tig00000243	1647407	1647883	BUNIF_01729	+	asnC_2;Regulatory protein AsnC	AsnC family transcriptional regulator [Bacteroides]	--------	--------	--------
tig00000243	1647886	1648374	BUNIF_01730	-	dfrA;Dihydrofolate reductase	dihydrofolate reductase [Bacteroides]	--------	--------	--------
tig00000243	1648420	1649214	BUNIF_01731	-	thyA_1;Thymidylate synthase	thymidylate synthase [Bacteroides]	--------	--------	--------
tig00000243	1649287	1650516	BUNIF_01732	-	cls;Cardiolipin synthase	cardiolipin synthase [Bacteroides]	--------	--------	--------
tig00000243	1650579	1650905	BUNIF_01733	-	hypothetical protein;	DUF5056 domain-containing protein [Bacteroides]	--------	--------	--------
tig00000243	1650892	1651428	BUNIF_01734	-	algU_2;RNA polymerase sigma-H factor	sigma-70 family RNA polymerase sigma factor [Bacteroides]	--------	--------	--------
tig00000243	1651434	1652057	BUNIF_01735	-	hypothetical protein;	hypothetical protein [Bacteroides]	--------	--------	--------
tig00000243	1652054	1652290	BUNIF_01736	-	hypothetical protein;	hypothetical protein [Bacteroides]	--------	--------	--------
tig00000243	1652313	1652654	BUNIF_01737	+	hypothetical protein;	hypothetical protein [Bacteroides]	--------	--------	--------
tig00000243	1652740	1653552	BUNIF_01738	+	btuB_1;Vitamin B12 transporter BtuB	TonB-dependent receptor [Bacteroides uniformis]	--------	--------	--------
tig00000243	1653566	1655143	BUNIF_01739	+	hypothetical protein;	TonB-dependent receptor [Bacteroides]	--------	--------	--------
tig00000243	1655234	1656691	BUNIF_01740	+	rsmF;Ribosomal RNA small subunit methyltransferase F	rRNA cytosine-C5-methyltransferase [Bacteroides]	--------	--------	--------
tig00000243	1656969	1658201	BUNIF_01741	+	hypothetical protein;	serpin family protein [Bacteroides]	--------	--------	--------
tig00000243	1658258	1659484	BUNIF_01742	-	hypothetical protein;	TolC family protein [Bacteroides]	--------	--------	--------
tig00000243	1659477	1662599	BUNIF_01743	-	czcA_1;Cobalt-zinc-cadmium resistance protein CzcA	CusA/CzcA family heavy metal efflux RND transporter [Bacteroides]	--------	--------	--------
tig00000243	1662768	1663484	BUNIF_01744	-	mdtA_1;Multidrug resistance protein MdtA	efflux RND transporter periplasmic adaptor subunit [Bacteroides uniformis]	--------	--------	--------
tig00000243	1663481	1663987	BUNIF_01745	-	hypothetical protein;	efflux RND transporter periplasmic adaptor subunit [Bacteroides]	--------	--------	--------
tig00000243	1664107	1664517	BUNIF_01746	-	hypothetical protein;	hypothetical protein [Bacteroides]	--------	--------	--------
tig00000243	1664580	1665956	BUNIF_01747	-	rclA_1;putative pyridine nucleotide-disulfide oxidoreductase RclA	pyridine nucleotide-disulfide oxidoreductase [Bacteroides]	--------	--------	--------
tig00000243	1666040	1667674	BUNIF_01748	-	yheS_1;putative ABC transporter ATP-binding protein YheS	ABC-F family ATP-binding cassette domain-containing protein [Bacteroides]	--------	--------	--------
tig00000243	1667761	1668162	BUNIF_01749	+	atoC_2;Regulatory protein AtoC	response regulator [Bacteroides]	GT2	--------	--------
tig00000243	1668231	1669061	BUNIF_01750	-	hypothetical protein;	hypothetical protein [Bacteroides]	--------	--------	--------
tig00000243	1669191	1670621	BUNIF_01751	+	cca;CCA-adding enzyme	HD domain-containing protein [Bacteroides]	--------	--------	--------
tig00000243	1670665	1672977	BUNIF_01752	-	hypothetical protein;	inorganic phosphate transporter family protein [Bacteroides]	--------	--------	--------
tig00000243	1673294	1674979	BUNIF_01753	+	hypothetical protein;	hypothetical protein [Bacteroides]	--------	--------	--------
tig00000243	1675276	1678311	BUNIF_01754	+	TonB-dependent receptor P3;	TonB-dependent receptor [Bacteroides uniformis]	--------	--------	--------
tig00000243	1678354	1680153	BUNIF_01755	+	hypothetical protein;	RagB/SusD family nutrient uptake outer membrane protein [Bacteroides]	--------	--------	--------
tig00000243	1680270	1681664	BUNIF_01756	+	dcuD;Putative cryptic C4-dicarboxylate transporter DcuD	C4-dicarboxylate ABC transporter [Bacteroides]	--------	--------	--------
tig00000243	1681680	1682825	BUNIF_01757	+	iadA;Isoaspartyl dipeptidase	beta-aspartyl-peptidase [Bacteroides]	CE0	PUL26	--------
tig00000243	1682822	1685854	BUNIF_01758	+	hypothetical protein;	zinc carboxypeptidase [Bacteroides]	--------	PUL26	--------
tig00000243	1685884	1686201	BUNIF_01759	+	susB_1;Glucan 1%2C4-alpha-glucosidase SusB	glycoside hydrolase family 97 protein [Bacteroides sp. D20]	GH97	PUL26	--------
tig00000243	1686177	1687910	BUNIF_01760	+	susB_2;Glucan 1%2C4-alpha-glucosidase SusB	glycoside hydrolase family 97 protein [Bacteroides]	GH97	PUL26	--------
tig00000243	1687938	1689998	BUNIF_01761	-	ppk;Polyphosphate kinase	RNA degradosome polyphosphate kinase [Bacteroides]	--------	PUL26	--------
tig00000243	1690090	1690584	BUNIF_01762	+	hypothetical protein;	metallophosphoesterase family protein [Bacteroides]	--------	PUL26	--------
tig00000243	1690907	1691047	BUNIF_01763	-	hypothetical protein;	#N/A	--------	PUL26	--------
tig00000243	1690986	1691846	BUNIF_01764	-	hypothetical protein;	IS3 family transposase [Bacteroides]	--------	PUL26	Transposase
tig00000243	1691969	1692349	BUNIF_01765	-	hypothetical protein;	transposase [Bacteroides uniformis]	--------	PUL26	Transposase
tig00000243	1692606	1693478	BUNIF_01766	+	rffH;Glucose-1-phosphate thymidylyltransferase 2	glucose-1-phosphate thymidylyltransferase RfbA [Bacteroides]	--------	PUL26	--------
tig00000243	1693566	1694708	BUNIF_01767	+	rffG;dTDP-glucose 4%2C6-dehydratase 2	dTDP-glucose 4,6-dehydratase [Bacteroides]	--------	PUL26	--------
tig00000243	1694755	1695666	BUNIF_01768	-	menA_1;1%2C4-dihydroxy-2-naphthoate octaprenyltransferase	1,4-dihydroxy-2-naphthoate octaprenyltransferase [Bacteroides]	--------	PUL26	--------
tig00000243	1695734	1696804	BUNIF_01769	+	hypothetical protein;	metallophosphoesterase [Bacteroides]	--------	PUL26	--------
tig00000243	1696806	1699775	BUNIF_01770	-	hypothetical protein;	hypothetical protein [Bacteroides]	--------	PUL26	--------
tig00000243	1699901	1700782	BUNIF_01771	+	hypothetical protein;	response regulator [Bacteroides]	--------	PUL26	--------
tig00000243	1700755	1701147	BUNIF_01772	+	hypothetical protein;	response regulator [Bacteroides uniformis]	--------	PUL26	--------
tig00000243	1701237	1701401	BUNIF_01773	+	hypothetical protein;	hybrid sensor histidine kinase/response regulator transcription factor [Bacteroides uniformis]	--------	PUL26	--------
tig00000243	1701506	1703830	BUNIF_01774	+	rcsC_16;Sensor histidine kinase RcsC	response regulator [Bacteroides uniformis]	--------	PUL26	--------
tig00000243	1703961	1704902	BUNIF_01775	+	nanK;N-acetylmannosamine kinase	ROK family protein [Bacteroides]	--------	PUL26	--------
tig00000243	1704925	1705656	BUNIF_01776	+	gamA;putative glucosamine-6-phosphate deaminase 2	glucosamine-6-phosphate deaminase [Bacteroides]	--------	PUL26	--------
tig00000243	1705710	1706975	BUNIF_01777	+	fucP_3;L-fucose-proton symporter	MFS transporter [Bacteroides]	--------	PUL26	--------
tig00000243	1707012	1708715	BUNIF_01778	+	hypothetical protein;	glycosyl hydrolase family 18 [Bacteroides]	GH18	PUL26	--------
tig00000243	1708969	1712079	BUNIF_01779	+	TonB-dependent receptor P3;	TonB-dependent receptor [Bacteroides uniformis]	--------	PUL26	--------
tig00000243	1712101	1713663	BUNIF_01780	+	SusD-like protein P2;	RagB/SusD family nutrient uptake outer membrane protein [Bacteroides uniformis]	--------	PUL26	--------
tig00000243	1713994	1714272	BUNIF_01781	+	hypothetical protein;	hypothetical protein [Bacteroides]	--------	PUL26	--------
tig00000243	1714265	1715068	BUNIF_01782	-	hypothetical protein;	ThuA domain-containing protein [Bacteroides]	CBM13	PUL26	--------
tig00000243	1715111	1717576	BUNIF_01783	-	hypothetical protein;	glycosyl hydrolase family 9 [Bacteroides]	GH9	PUL26	--------
tig00000243	1717808	1718539	BUNIF_01784	+	hypothetical protein;	hypothetical protein [Bacteroides uniformis]	--------	--------	--------
tig00000243	1718893	1720191	BUNIF_01785	+	hypothetical protein;	AAA family ATPase [Bacteroides]	--------	--------	--------
tig00000243	1720196	1720798	BUNIF_01786	+	hypothetical protein;	RloB domain-containing protein [Bacteroides]	--------	--------	--------
tig00000243	1720867	1720971	BUNIF_01787	+	hypothetical protein;	#N/A	--------	--------	--------
tig00000243	1720928	1722571	BUNIF_01788	+	hypothetical protein;	abortive infection protein [Bacteroides]	--------	--------	--------
tig00000243	1722610	1722750	BUNIF_01789	+	hypothetical protein;	#N/A	--------	--------	--------
tig00000243	1722684	1726667	BUNIF_01790	-	hypothetical protein;	DEAD/DEAH box helicase [Bacteroides]	--------	--------	--------
tig00000243	1726674	1727690	BUNIF_01791	-	hypothetical protein;	hypothetical protein [Bacteroides uniformis]	--------	--------	--------
tig00000243	1727942	1729153	BUNIF_01792	-	xerC_9;Tyrosine recombinase XerC	site-specific integrase [Bacteroides]	--------	--------	--------
tig00000243	1729159	1729662	BUNIF_01793	-	hypothetical protein;	hypothetical protein [Bacteroides]	--------	--------	--------
tig00000243	1729716	1729955	BUNIF_01794	-	hypothetical protein;	hypothetical protein [Bacteroides]	--------	--------	--------
tig00000243	1729952	1731004	BUNIF_01795	-	hypothetical protein;	mobilization protein [Bacteroides]	--------	--------	--------
tig00000243	1731001	1731351	BUNIF_01796	-	hypothetical protein;	hypothetical protein [Bacteroides]	--------	--------	--------
tig00000243	1731528	1732247	BUNIF_01797	-	hypothetical protein;	hypothetical protein [Bacteroides]	--------	--------	--------
tig00000243	1732282	1732593	BUNIF_01798	-	hypothetical protein;	helix-turn-helix domain-containing protein [Bacteroides]	--------	PUL27	--------
tig00000243	1732767	1733957	BUNIF_01799	-	hypothetical protein;	hypothetical protein [Bacteroides]	--------	PUL27	--------
tig00000243	1733968	1735401	BUNIF_01800	-	hypothetical protein;	tyrosine-type recombinase/integrase [Bacteroides]	--------	PUL27	--------
tig00000243	1735622	1738144	BUNIF_01801	+	TonB-dependent receptor P3;	SusC/RagA family TonB-linked outer membrane protein [Bacteroides]	--------	PUL27	--------
tig00000243	1738177	1739970	BUNIF_01802	+	hypothetical protein;	RagB/SusD family nutrient uptake outer membrane protein [Bacteroides]	--------	PUL27	--------
tig00000243	1739993	1741171	BUNIF_01803	+	hypothetical protein;	hypothetical protein [Bacteroides]	--------	PUL27	--------
tig00000243	1741481	1742818	BUNIF_01804	+	Cyclomaltodextrinase;	alpha-amylase [Bacteroides]	GH13	PUL27	--------
tig00000243	1742822	1742986	BUNIF_01805	+	hypothetical protein;	glycoside hydrolase family 97 protein [Bacteroides uniformis]	--------	PUL27	--------
tig00000243	1743010	1744968	BUNIF_01806	+	susB_3;Glucan 1%2C4-alpha-glucosidase SusB	glycoside hydrolase family 97 protein [Bacteroides]	GH97	PUL27	--------
tig00000243	1745347	1746684	BUNIF_01807	+	gdhB;NAD-specific glutamate dehydrogenase	NADP-specific glutamate dehydrogenase [Bacteroides]	--------	PUL27	--------
tig00000243	1746823	1747986	BUNIF_01808	+	Methionine aminopeptidase 1%2C mitochondrial;	aminopeptidase P family protein [Bacteroides]	--------	PUL27	--------
tig00000243	1748182	1749174	BUNIF_01809	-	hypothetical protein;	DUF3843 family protein [Bacteroides]	--------	PUL27	--------
tig00000243	1749198	1749800	BUNIF_01810	-	ruvA;Holliday junction ATP-dependent DNA helicase RuvA	Holliday junction branch migration protein RuvA [Bacteroides]	--------	--------	--------
tig00000243	1749996	1750895	BUNIF_01811	+	ddh;Meso-diaminopimelate D-dehydrogenase	diaminopimelate dehydrogenase [Bacteroides]	--------	--------	--------
tig00000243	1751029	1752129	BUNIF_01812	-	Putative zinc metalloprotease;	RIP metalloprotease RseP [Bacteroides]	--------	--------	--------
tig00000243	1752249	1752359	BUNIF_01813	-	hypothetical protein;	#N/A	--------	--------	--------
tig00000243	1752472	1753617	BUNIF_01814	-	dxr;1-deoxy-D-xylulose 5-phosphate reductoisomerase	1-deoxy-D-xylulose-5-phosphate reductoisomerase [Bacteroides]	--------	--------	--------
tig00000243	1753654	1754511	BUNIF_01815	-	hypothetical protein;	M23 family metallopeptidase [Bacteroides]	CBM50	--------	--------
tig00000243	1754508	1755044	BUNIF_01816	-	rimM;Ribosome maturation factor RimM	16S rRNA processing protein RimM [Bacteroides]	--------	--------	--------
tig00000243	1755046	1756053	BUNIF_01817	-	murAB;UDP-N-acetylglucosamine 1-carboxyvinyltransferase 2	UDP-N-acetylglucosamine 1-carboxyvinyltransferase [Bacteroides]	--------	--------	--------
tig00000243	1756083	1756352	BUNIF_01818	-	murA;UDP-N-acetylglucosamine 1-carboxyvinyltransferase	UDP-N-acetylglucosamine 1-carboxyvinyltransferase [Bacteroides sp. AF29-11]	--------	--------	--------
tig00000243	1756451	1757071	BUNIF_01819	-	hypothetical protein;	DUF4290 domain-containing protein [Bacteroides]	--------	--------	--------
tig00000243	1757193	1757885	BUNIF_01820	-	tsaB;tRNA threonylcarbamoyladenosine biosynthesis protein TsaB	tRNA (adenosine(37)-N6)-threonylcarbamoyltransferase complex dimerization subunit type 1 TsaB [Bacteroides]	--------	--------	--------
tig00000243	1757977	1758861	BUNIF_01821	+	note=UPF0701 protein YicC;	YicC family protein [Bacteroides]	--------	--------	--------
tig00000243	1758898	1759461	BUNIF_01822	+	gmk;Guanylate kinase	guanylate kinase [Bacteroides]	--------	--------	--------
tig00000243	1759458	1759694	BUNIF_01823	+	hypothetical protein;	hypothetical protein [Bacteroides]	--------	--------	--------
tig00000243	1759717	1760286	BUNIF_01824	+	nadD;Nicotinate-nucleotide adenylyltransferase	nicotinate-nucleotide adenylyltransferase [Bacteroides]	--------	--------	--------
tig00000243	1760420	1762624	BUNIF_01825	+	O-GlcNAcase;	O-GlcNAcase [Bacteroides uniformis]	GH84	--------	--------
tig00000243	1762719	1763900	BUNIF_01826	-	yciC;Putative metal chaperone YciC	GTP-binding protein [Bacteroides uniformis]	--------	--------	--------
tig00000243	1764087	1765424	BUNIF_01827	-	gdhA;NAD(P)-specific glutamate dehydrogenase	NADP-specific glutamate dehydrogenase [Bacteroides]	--------	--------	--------
tig00000243	1765788	1768151	BUNIF_01828	-	maeB;NADP-dependent malic enzyme	NADP-dependent malic enzyme [Bacteroides]	--------	--------	--------
tig00000243	1768252	1770756	BUNIF_01829	+	chb;N%2CN'-diacetylchitobiase	family 20 glycosylhydrolase [Bacteroides uniformis]	GH20	--------	--------
tig00000243	1770821	1772101	BUNIF_01830	-	O-acetyl-L-homoserine sulfhydrylase;	O-acetylhomoserine aminocarboxypropyltransferase/cysteine synthase [Bacteroides]	--------	--------	--------
tig00000243	1772242	1773255	BUNIF_01831	+	hypothetical protein;	N-acetylmuramoyl-L-alanine amidase [Bacteroides]	--------	--------	--------
tig00000243	1773262	1774158	BUNIF_01832	-	hypothetical protein;	DMT family transporter [Bacteroides]	--------	--------	--------
tig00000243	1774501	1775358	BUNIF_01833	-	sbmC;DNA gyrase inhibitor	AraC family transcriptional regulator [Bacteroides]	--------	--------	--------
tig00000243	1775552	1776259	BUNIF_01834	+	hypothetical protein;	TIGR02757 family protein [Bacteroides]	--------	--------	--------
tig00000243	1776264	1776926	BUNIF_01835	-	ung_2;Uracil-DNA glycosylase	uracil-DNA glycosylase [Bacteroides]	--------	--------	--------
tig00000243	1777140	1777490	BUNIF_01836	+	hxlR;HTH-type transcriptional activator HxlR	helix-turn-helix transcriptional regulator [Bacteroides]	--------	--------	--------
tig00000243	1777660	1777953	BUNIF_01837	-	hypothetical protein;	YtxH domain-containing protein [Bacteroides]	--------	--------	--------
tig00000243	1778120	1778395	BUNIF_01838	+	ycnE;Putative monooxygenase YcnE	antibiotic biosynthesis monooxygenase [Bacteroides]	--------	--------	--------
tig00000243	1778474	1780333	BUNIF_01839	+	hypothetical protein;	SLC13 family permease [Bacteroides]	--------	--------	--------
tig00000243	1780422	1783163	BUNIF_01840	+	hypothetical protein;	six-hairpin glycosidase [Bacteroides uniformis]	PL0	PUL28	--------
tig00000243	1783255	1786059	BUNIF_01841	+	hypothetical protein;	helix-turn-helix domain-containing protein [Bacteroides uniformis]	--------	PUL28	--------
tig00000243	1786179	1787306	BUNIF_01842	+	putative protein;	ATP-binding protein [Bacteroides uniformis]	--------	PUL28	--------
tig00000243	1787501	1788016	BUNIF_01843	+	sigE;ECF RNA polymerase sigma factor SigE	sigma-70 family RNA polymerase sigma factor [Bacteroides]	--------	PUL28	--------
tig00000243	1788063	1791149	BUNIF_01844	+	susC_8;TonB-dependent receptor SusC	TonB-dependent receptor [Bacteroides uniformis]	--------	PUL28	--------
tig00000243	1791176	1793014	BUNIF_01845	+	hypothetical protein;	RagB/SusD family nutrient uptake outer membrane protein [Bacteroides uniformis]	--------	PUL28	--------
tig00000243	1793114	1794712	BUNIF_01846	+	hypothetical protein;	hypothetical protein [Bacteroides]	GH88	PUL28	--------
tig00000243	1794773	1796704	BUNIF_01847	+	Retaining alpha-galactosidase;	glycoside hydrolase family 97 protein [Bacteroides]	GH97	PUL28	--------
tig00000243	1796731	1799097	BUNIF_01848	+	hypothetical protein;	glycoside hydrolase family 92 protein [Bacteroides]	GH92	PUL28	--------
tig00000243	1799751	1800272	BUNIF_01849	+	hypothetical protein;	transposase [Bacteroides]	--------	PUL28	Transposase
tig00000243	1800548	1801627	BUNIF_01850	+	IS256 family transposase ISSde5;	IS256 family transposase [Bacteroides]	--------	PUL28	Transposase
tig00000243	1801900	1802745	BUNIF_01851	-	hypothetical protein;	hypothetical protein [Bacteroides]	GH28	PUL28	--------
tig00000243	1802970	1803407	BUNIF_01852	-	hypothetical protein;	endo-polygalacturonase [Bacteroides uniformis]	GH28	PUL28	--------
tig00000243	1803504	1805900	BUNIF_01853	-	Beta-xylosidase;	beta-glucosidase [Bacteroides]	GH3	PUL28	--------
tig00000243	1805921	1806058	BUNIF_01854	+	hypothetical protein;	#N/A	--------	PUL28	--------
tig00000243	1806081	1807244	BUNIF_01855	-	IS4 family transposase ISPosp4;	IS4 family transposase [Bacteria]	--------	PUL28	Transposase
tig00000243	1807399	1808613	BUNIF_01856	+	Unsaturated glucuronyl hydrolase;	glucuronyl hydrolase [Bacteroides]	GH88	PUL28	--------
tig00000243	1808703	1808849	BUNIF_01857	+	hypothetical protein;	#N/A	--------	PUL28	--------
tig00000243	1809340	1809747	BUNIF_01858	+	hypothetical protein;	AAA family ATPase [Bacteroides]	--------	PUL28	--------
tig00000243	1809764	1810273	BUNIF_01859	+	hypothetical protein;	AAA family ATPase [Bacteroides]	--------	PUL28	--------
tig00000243	1810263	1811327	BUNIF_01860	-	hypothetical protein;	endopolygalacturonase [Bacteroides]	GH28	PUL28	--------
tig00000243	1811860	1813254	BUNIF_01861	+	hypothetical protein;	glycoside hydrolase [Bacteroides]	GH28	PUL28	--------
tig00000243	1813450	1815081	BUNIF_01862	+	hypothetical protein;	hypothetical protein [Bacteroides]	--------	PUL28	--------
tig00000243	1815078	1817003	BUNIF_01863	+	hypothetical protein;	glycosyl hydrolase [Bacteroides]	CBM35	PUL28	--------
tig00000243	1817004	1818095	BUNIF_01864	+	hypothetical protein;	serine hydrolase [Bacteroides]	--------	PUL28	--------
tig00000243	1818157	1820100	BUNIF_01865	+	Retaining alpha-galactosidase;	glycoside hydrolase family 97 protein [Bacteroides uniformis]	GH97	PUL28	--------
tig00000243	1820165	1821814	BUNIF_01866	+	Beta-xylosidase;	glycosyl hydrolase 43 family protein [Bacteroides uniformis]	GH43_10	PUL28	--------
tig00000243	1821828	1823042	BUNIF_01867	+	Unsaturated glucuronyl hydrolase;	glucuronyl hydrolase [Bacteroides uniformis]	GH88	PUL28	--------
tig00000243	1823121	1824326	BUNIF_01868	-	hypothetical protein;	hypothetical protein [Bacteroides]	--------	PUL28	--------
tig00000243	1824338	1824982	BUNIF_01869	-	btuD_2;Vitamin B12 import ATP-binding protein BtuD	ATP-binding cassette domain-containing protein [Bacteroides]	--------	--------	--------
tig00000243	1825017	1826570	BUNIF_01870	-	hypothetical protein;	DUF4836 family protein [Bacteroides]	--------	--------	--------
tig00000243	1826593	1827291	BUNIF_01871	-	rsmE;Ribosomal RNA small subunit methyltransferase E	16S rRNA (uracil(1498)-N(3))-methyltransferase [Bacteroides uniformis]	--------	--------	--------
tig00000243	1827293	1827877	BUNIF_01872	-	hypothetical protein;	helicase UvrB [Bacteroides]	--------	--------	--------
tig00000243	1827904	1829160	BUNIF_01873	-	xapB;Xanthosine permease	nucleoside permease [Bacteroides]	--------	--------	--------
tig00000243	1829475	1830656	BUNIF_01874	-	rlmI;Ribosomal RNA large subunit methyltransferase I	class I SAM-dependent rRNA methyltransferase [Bacteroides]	--------	--------	--------
tig00000243	1830696	1831319	BUNIF_01875	-	rnd;Ribonuclease D	3'-5' exonuclease domain-containing protein 2 [Bacteroides uniformis]	--------	--------	--------
tig00000243	1831323	1831877	BUNIF_01876	-	hypothetical protein;	DUF5063 domain-containing protein [Bacteroides]	--------	--------	--------
tig00000243	1831942	1834032	BUNIF_01877	-	hypothetical protein;	helicase [Bacteroides uniformis]	--------	--------	--------
tig00000243	1834129	1836948	BUNIF_01878	-	lacZ_9;Beta-galactosidase	glycoside hydrolase [Bacteroides uniformis]	GH2	--------	--------
tig00000243	1837150	1838730	BUNIF_01879	+	hypothetical protein;	hypothetical protein [Bacteroides uniformis]	--------	--------	--------
tig00000243	1838871	1839446	BUNIF_01880	+	hypothetical protein;	#N/A	--------	--------	--------
tig00000243	1839424	1839711	BUNIF_01881	+	hypothetical protein;	hypothetical protein [Bacteroides]	--------	--------	--------
tig00000243	1839725	1839997	BUNIF_01882	+	hypothetical protein;	hypothetical protein [Bacteroides]	--------	--------	--------
tig00000243	1840357	1840968	BUNIF_01883	+	hypothetical protein;	winged helix-turn-helix transcriptional regulator [Bacteroides]	--------	--------	--------
tig00000243	1841240	1843744	BUNIF_01884	+	hypothetical protein;	DNA translocase FtsK [Bacteroides]	--------	--------	--------
tig00000243	1843748	1844398	BUNIF_01885	+	hypothetical protein;	hypothetical protein [Bacteroides]	--------	--------	--------
tig00000243	1844436	1845386	BUNIF_01886	+	Glucosaminate ammonia-lyase;	thioredoxin-disulfide reductase [Bacteroides]	GT4	--------	--------
tig00000243	1845470	1846156	BUNIF_01887	-	crp;CRP-like cAMP-activated global transcriptional regulator	Crp/Fnr family transcriptional regulator [Bacteroides]	--------	--------	--------
tig00000243	1846357	1848546	BUNIF_01888	-	glnA_1;Glutamine synthetase	glutamine synthetase [Bacteroides]	--------	--------	--------
tig00000243	1848872	1849216	BUNIF_01889	+	hypothetical protein;	hypothetical protein [Bacteroides uniformis]	--------	--------	--------
tig00000243	1849225	1851282	BUNIF_01890	+	hypothetical protein;	hypothetical protein [Bacteroides uniformis]	--------	--------	--------
tig00000243	1851442	1852272	BUNIF_01891	+	coaW;Type II pantothenate kinase	type II pantothenate kinase [Bacteroides]	--------	--------	--------
tig00000243	1852276	1853097	BUNIF_01892	-	hypothetical protein;	alpha/beta hydrolase [Bacteroides]	GH19	--------	--------
tig00000243	1853294	1855090	BUNIF_01893	+	pnp_2;Polyribonucleotide nucleotidyltransferase	30S ribosomal protein S1 [Bacteroides uniformis]	--------	--------	--------
tig00000243	1855266	1856057	BUNIF_01894	+	hypothetical protein;	hypothetical protein [Bacteroides]	--------	--------	--------
tig00000243	1856092	1857006	BUNIF_01895	+	rnz;Ribonuclease Z	ribonuclease Z [Bacteroides]	--------	--------	--------
tig00000243	1857061	1857615	BUNIF_01896	+	algU_3;RNA polymerase sigma-H factor	sigma-70 family RNA polymerase sigma factor [Bacteroides]	--------	--------	--------
tig00000243	1857663	1858028	BUNIF_01897	+	hypothetical protein;	hypothetical protein [Bacteroides]	--------	--------	--------
tig00000243	1858081	1858527	BUNIF_01898	+	hypothetical protein;	hypothetical protein [Bacteroides]	--------	--------	--------
tig00000243	1858614	1859435	BUNIF_01899	-	mazG;Nucleoside triphosphate pyrophosphohydrolase	nucleoside triphosphate pyrophosphohydrolase [Bacteroides]	--------	--------	--------
tig00000243	1859447	1860493	BUNIF_01900	-	hypothetical protein;	DUF3810 domain-containing protein [Bacteroides uniformis]	--------	--------	--------
tig00000243	1860595	1863243	BUNIF_01901	+	valS;Valine--tRNA ligase	valine--tRNA ligase [Bacteroides uniformis]	--------	--------	--------
tig00000243	1863322	1863969	BUNIF_01902	-	hypothetical protein;	glycoside hydrolase, family 9 protein [Bacteroides uniformis]	GH9	PUL29	--------
tig00000243	1863969	1865741	BUNIF_01903	-	hypothetical protein;	glycoside hydrolase, family 9 protein [Bacteroides uniformis]	GH9	PUL29	--------
tig00000243	1865747	1866676	BUNIF_01904	-	hypothetical protein;	ThuA domain-containing protein [Bacteroides]	--------	PUL29	--------
tig00000243	1866673	1867167	BUNIF_01905	-	hypothetical protein;	hypothetical protein [Bacteroides]	GH18	PUL29	--------
tig00000243	1867545	1868123	BUNIF_01906	-	sigW_1;ECF RNA polymerase sigma factor SigW	RNA polymerase sigma-70 factor [Bacteroides]	--------	PUL29	--------
tig00000243	1868279	1869274	BUNIF_01907	+	hypothetical protein;	DUF4974 domain-containing protein [Bacteroides uniformis]	--------	PUL29	--------
tig00000243	1869510	1872911	BUNIF_01908	+	TonB-dependent receptor P3;	TonB-dependent receptor [Bacteroides]	--------	PUL29	--------
tig00000243	1872924	1874915	BUNIF_01909	+	hypothetical protein;	RagB/SusD family nutrient uptake outer membrane protein [Bacteroides]	--------	PUL29	--------
tig00000243	1874941	1875657	BUNIF_01910	+	hypothetical protein;	DUF3823 domain-containing protein [Bacteroides]	--------	PUL29	--------
tig00000243	1875729	1878743	BUNIF_01911	+	hypothetical protein;	gluconolaconase [Bacteroides]	GH55	PUL29	--------
tig00000243	1878773	1881775	BUNIF_01912	+	hypothetical protein;	gluconolaconase [Bacteroides uniformis]	GH55	PUL29	--------
tig00000243	1881882	1882328	BUNIF_01913	-	hypothetical protein;	hypothetical protein [Bacteroides]	--------	PUL29	--------
tig00000243	1882395	1883495	BUNIF_01914	-	hypothetical protein;	tetratricopeptide repeat protein [Bacteroides uniformis]	--------	PUL29	--------
tig00000243	1883666	1887001	BUNIF_01915	-	secA;Protein translocase subunit SecA	preprotein translocase subunit SecA [Bacteroides]	--------	PUL29	--------
tig00000243	1887099	1888667	BUNIF_01916	-	pafA;Alkaline phosphatase PafA	alkaline phosphatase family protein [Bacteroides uniformis]	--------	--------	--------
tig00000243	1888803	1889837	BUNIF_01917	-	hypothetical protein;	DUF4105 domain-containing protein [Bacteroides sp. AF37-16AC]	--------	--------	--------
tig00000243	1890394	1891125	BUNIF_01918	+	coaX;Type III pantothenate kinase	type III pantothenate kinase [Bacteroides]	--------	--------	--------
tig00000243	1891112	1892374	BUNIF_01919	+	hypothetical protein;	hypothetical protein [Bacteroides]	--------	--------	--------
tig00000243	1892421	1893746	BUNIF_01920	+	hypothetical protein;	hypothetical protein [Bacteroides]	--------	--------	--------
tig00000243	1893751	1894377	BUNIF_01921	+	lptC;Lipopolysaccharide export system protein LptC	LPS export ABC transporter periplasmic protein LptC [Bacteroides]	--------	--------	--------
tig00000243	1894382	1895638	BUNIF_01922	+	note=UPF0053 protein Rv1842c;	HlyC/CorC family transporter [Bacteroides uniformis]	--------	--------	--------
tig00000243	1895761	1897899	BUNIF_01923	+	hypothetical protein;	peptidyl-prolyl cis-trans isomerase [Bacteroides]	--------	--------	--------
tig00000243	1898053	1899093	BUNIF_01924	+	rlmN;Dual-specificity RNA methyltransferase RlmN	23S rRNA (adenine(2503)-C(2))-methyltransferase RlmN [Bacteroides]	--------	--------	--------
tig00000243	1899164	1900219	BUNIF_01925	+	hypothetical protein;	DUF4837 family protein [Bacteroides uniformis]	--------	--------	--------
tig00000243	1900225	1901322	BUNIF_01926	+	pdxA2;D-threonate 4-phosphate dehydrogenase	4-hydroxythreonine-4-phosphate dehydrogenase PdxA [Bacteroides]	--------	--------	--------
tig00000243	1901324	1902400	BUNIF_01927	+	norR;Anaerobic nitric oxide reductase transcription regulator NorR	sigma-54-dependent Fis family transcriptional regulator [Bacteroides]	--------	--------	--------
tig00000243	1902390	1902575	BUNIF_01928	+	hypothetical protein;	sigma-54-dependent Fis family transcriptional regulator [Bacteroides]	--------	--------	--------
tig00000243	1902562	1903086	BUNIF_01929	+	hypothetical protein;	hypothetical protein [Bacteroides]	--------	--------	--------
tig00000243	1903091	1903864	BUNIF_01930	+	hypothetical protein;	hypothetical protein [Bacteroides]	--------	--------	--------
tig00000243	1903869	1904243	BUNIF_01931	+	hypothetical protein;	preprotein translocase subunit SecG [Bacteroides]	--------	--------	--------
tig00000243	1904397	1905788	BUNIF_01932	+	hypothetical protein;	MFS transporter [Bacteroides]	--------	--------	--------
tig00000243	1905808	1906161	BUNIF_01933	+	hypothetical protein;	PqqD family protein [Bacteroides]	--------	--------	--------
tig00000243	1906169	1907218	BUNIF_01934	-	hypothetical protein;	DUF4831 family protein [Bacteroides]	--------	--------	--------
tig00000243	1907289	1908416	BUNIF_01935	-	pgl_1;6-phosphogluconolactonase	lactonase family protein [Bacteroides]	--------	--------	--------
tig00000243	1908518	1911346	BUNIF_01936	-	nagZ_3;Beta-hexosaminidase	beta-glucosidase [Bacteroides uniformis]	GH3	--------	--------
tig00000243	1912766	1913251	BUNIF_01937	+	hypothetical protein;	helix-turn-helix transcriptional regulator [Bacteroides]	--------	--------	--------
tig00000243	1913451	1914248	BUNIF_01938	-	COQ3_2;Ubiquinone biosynthesis O-methyltransferase%2C mitochondrial	class I SAM-dependent methyltransferase [Bacteroides uniformis]	--------	--------	--------
tig00000243	1914330	1915970	BUNIF_01939	-	hypothetical protein;	sigma-70 family RNA polymerase sigma factor [Bacteroides uniformis]	--------	--------	--------
tig00000243	1916042	1916476	BUNIF_01940	-	hypothetical protein;	transcriptional repressor [Bacteroides]	--------	--------	--------
tig00000243	1916482	1918422	BUNIF_01941	-	cadA;Cadmium%2C zinc and cobalt-transporting ATPase	cadmium-translocating P-type ATPase [Bacteroides uniformis]	--------	--------	--------
tig00000243	1918473	1918967	BUNIF_01942	+	hypothetical protein;	MATE family efflux transporter [Bacteroides uniformis]	--------	--------	--------
tig00000243	1919029	1920105	BUNIF_01943	+	dinB;DNA polymerase IV	DNA polymerase IV [Bacteroides uniformis]	--------	--------	--------
tig00000243	1920143	1920517	BUNIF_01944	+	yccF;Inner membrane protein YccF	YccF domain-containing protein [Bacteroides]	--------	--------	--------
tig00000243	1920564	1920689	BUNIF_01945	+	hypothetical protein;	#N/A	--------	--------	--------
tig00000243	1920758	1921441	BUNIF_01946	+	hypothetical protein;	hypothetical protein [Bacteroides]	--------	--------	--------
tig00000243	1921443	1924181	BUNIF_01947	+	hypothetical protein;	TonB-dependent receptor [Bacteroides]	--------	--------	--------
tig00000243	1924188	1925345	BUNIF_01948	+	hypothetical protein;	DUF4249 domain-containing protein [Bacteroides uniformis]	--------	--------	--------
tig00000243	1925358	1926491	BUNIF_01949	+	hypothetical protein;	DUF4249 domain-containing protein [Bacteroides]	--------	--------	--------
tig00000243	1926504	1928141	BUNIF_01950	+	hypothetical protein;	hypothetical protein [Bacteroides]	--------	--------	--------
tig00000243	1928221	1928361	BUNIF_01951	-	hypothetical protein;	hypothetical protein [Bacteroides uniformis]	--------	--------	--------
tig00000243	1928607	1929182	BUNIF_01952	+	hypothetical protein;	Crp/Fnr family transcriptional regulator [Bacteroides]	--------	--------	--------
tig00000243	1929238	1929840	BUNIF_01953	+	Putative acetyltransferase;	sugar O-acetyltransferase [Bacteroides]	GT8	--------	--------
tig00000243	1929856	1930818	BUNIF_01954	+	hypothetical protein;	LytTR family transcriptional regulator [Bacteroides]	--------	--------	--------
tig00000243	1930956	1932881	BUNIF_01955	+	hypothetical protein;	membrane protein [Bacteroides uniformis]	--------	--------	--------
tig00000243	1932909	1933322	BUNIF_01956	+	hypothetical protein;	DUF2141 domain-containing protein [Bacteroides]	--------	--------	--------
tig00000243	1933542	1934669	BUNIF_01957	+	hypothetical protein;	transglutaminase domain-containing protein [Bacteroides uniformis]	--------	--------	--------
tig00000243	1934666	1936093	BUNIF_01958	+	hypothetical protein;	transglutaminase domain-containing protein [Bacteroides uniformis]	--------	--------	--------
tig00000243	1936145	1936942	BUNIF_01959	+	rlmB_1;23S rRNA (guanosine-2'-O-)-methyltransferase RlmB	RNA methyltransferase [Bacteroides]	--------	--------	--------
tig00000243	1936970	1938007	BUNIF_01960	+	adh;Alcohol dehydrogenase	Zn-dependent alcohol dehydrogenase [Bacteroides uniformis]	--------	--------	--------
tig00000243	1938067	1939077	BUNIF_01961	-	hypothetical protein;	hypothetical protein [Bacteroides]	--------	--------	--------
tig00000243	1939096	1939797	BUNIF_01962	-	hypothetical protein;	nitrogen-fixing protein NifU [Bacteroides]	--------	--------	--------
tig00000243	1940242	1940739	BUNIF_01963	+	hypothetical protein;	DUF4375 domain-containing protein [Bacteroides]	--------	--------	--------
tig00000243	1940834	1942519	BUNIF_01964	+	hypothetical protein;	hypothetical protein [Bacteroides uniformis]	--------	--------	--------
tig00000243	1942663	1943085	BUNIF_01965	+	hypothetical protein;	DUF3244 domain-containing protein [Bacteroides]	--------	--------	--------
tig00000243	1943115	1943513	BUNIF_01966	+	hypothetical protein;	hypothetical protein [Bacteroides]	--------	--------	--------
tig00000243	1943594	1944283	BUNIF_01967	+	hypothetical protein;	hypothetical protein [Bacteroides]	--------	--------	--------
tig00000243	1944376	1945248	BUNIF_01968	+	hypothetical protein;	hypothetical protein [Bacteroides]	--------	--------	--------
tig00000243	1945256	1945828	BUNIF_01969	+	hypothetical protein;	YIP1 family protein [Bacteroides]	--------	--------	--------
tig00000243	1945837	1946289	BUNIF_01970	+	smpB;SsrA-binding protein	SsrA-binding protein [Bacteroides]	--------	--------	--------
tig00000243	1946291	1949056	BUNIF_01971	+	metH_1;Methionine synthase	methionine synthase [Bacteroides]	--------	--------	--------
tig00000243	1949097	1950518	BUNIF_01972	-	mltF_1;Membrane-bound lytic murein transglycosylase F	transporter substrate-binding domain-containing protein [Bacteroides uniformis]	GH23	--------	--------
tig00000243	1950574	1951185	BUNIF_01973	-	udk_2;Uridine kinase	uridine kinase [Bacteroides]	--------	--------	--------
tig00000243	1951288	1951596	BUNIF_01974	+	hypothetical protein;	Dabb family protein [Bacteroides]	--------	--------	--------
tig00000243	1951614	1953647	BUNIF_01975	+	dsbD;Thiol:disulfide interchange protein DsbD	thiol:disulfide interchange protein [Bacteroides]	--------	--------	--------
tig00000243	1953711	1954370	BUNIF_01976	+	cat3;Chloramphenicol acetyltransferase 3	chloramphenicol acetyltransferase [Bacteroides]	--------	--------	--------
tig00000243	1954597	1955259	BUNIF_01977	+	hypothetical protein;	DUF2490 domain-containing protein [Bacteroides]	--------	--------	--------
tig00000243	1955286	1956389	BUNIF_01978	-	hypothetical protein;	DUF4421 domain-containing protein [Bacteroides uniformis]	--------	--------	--------
tig00000243	1956550	1957041	BUNIF_01979	+	hypothetical protein;	PaaI family thioesterase [Bacteroides]	--------	--------	--------
tig00000243	1957404	1958255	BUNIF_01980	+	hisG;ATP phosphoribosyltransferase	ATP phosphoribosyltransferase [Bacteroides]	--------	--------	--------
tig00000243	1958457	1959755	BUNIF_01981	+	hisD;Histidinol dehydrogenase	histidinol dehydrogenase [Bacteroides uniformis]	--------	--------	--------
tig00000243	1959822	1960862	BUNIF_01982	+	hisC_2;Histidinol-phosphate aminotransferase	histidinol-phosphate transaminase [Bacteroides uniformis]	--------	--------	--------
tig00000243	1961007	1962155	BUNIF_01983	+	hisB;Histidine biosynthesis bifunctional protein HisB	bifunctional histidinol-phosphatase/imidazoleglycerol-phosphate dehydratase HisB [Bacteroides]	--------	--------	--------
tig00000243	1962332	1964602	BUNIF_01984	+	kefB_2;Glutathione-regulated potassium-efflux system protein KefB	sodium:proton antiporter [Bacteroides]	--------	--------	--------
tig00000243	1964624	1965610	BUNIF_01985	-	Oxidoreductase P35;	Gfo/Idh/MocA family oxidoreductase [Bacteroides]	--------	--------	--------
tig00000243	1965626	1965811	BUNIF_01986	-	hypothetical protein;	RNA-binding S4 domain-containing protein [Bacteroides uniformis]	--------	--------	--------
tig00000243	1965820	1966044	BUNIF_01987	-	hypothetical protein;	RNA-binding S4 domain-containing protein [Bacteroides]	--------	--------	--------
tig00000243	1966041	1966604	BUNIF_01988	-	pth;Peptidyl-tRNA hydrolase	aminoacyl-tRNA hydrolase [Bacteroides]	--------	--------	--------
tig00000243	1966866	1967456	BUNIF_01989	-	rplY;50S ribosomal protein L25	50S ribosomal protein L25/general stress protein Ctc [Bacteroides]	--------	--------	--------
tig00000243	1967594	1968001	BUNIF_01990	-	hypothetical protein;	DUF3276 family protein [Bacteroides]	--------	--------	--------
tig00000243	1968035	1968136	BUNIF_01991	-	hypothetical protein;	#N/A	--------	--------	--------
tig00000243	1968221	1969147	BUNIF_01992	+	nusB;Transcription antitermination protein NusB	transcription antitermination factor NusB [Bacteroides]	--------	--------	--------
tig00000243	1969186	1969521	BUNIF_01993	+	hypothetical protein;	preprotein translocase subunit YajC [Bacteroides]	--------	--------	--------
tig00000243	1969537	1970553	BUNIF_01994	+	hypothetical protein;	YbbR-like domain-containing protein [Bacteroides]	--------	--------	--------
tig00000243	1970543	1971142	BUNIF_01995	+	coaE;Dephospho-CoA kinase	dephospho-CoA kinase [Bacteroides uniformis]	--------	--------	--------
tig00000243	1971258	1971689	BUNIF_01996	+	hypothetical protein;	hypothetical protein [Bacteroides]	--------	--------	--------
tig00000243	1971775	1974369	BUNIF_01997	-	clpB1;Chaperone protein ClpB 1	ATP-dependent chaperone ClpB [Bacteroides]	--------	--------	--------
tig00000243	1974913	1975509	BUNIF_01998	+	hypothetical protein;	hypothetical protein [Bacteroides]	--------	--------	--------
tig00000243	1975524	1976411	BUNIF_01999	+	cysL;HTH-type transcriptional regulator CysL	LysR family transcriptional regulator [Bacteroides]	--------	--------	--------
[truncated: 2,939 more rows]

## Sheet: Sheet1
tig00000243	73514	75010	BUNIF_00460	-	hypothetical protein;	serine hydrolase [Bacteroides uniformis]	CE1	PUL1	0				PUL1	tig00000243	73514	107318
tig00000243	75107	77569	BUNIF_00461	-	hypothetical protein;	glycoside hydrolase family 95 protein [Bacteroides uniformis]	GH95	PUL1	0				PUL2	tig00000243	109916	125085
tig00000243	77744	79957	BUNIF_00462	-	Beta-glucosidase BoGH3A;	glycosyl hydrolase [Bacteroides uniformis]	GH3	PUL1	0				PUL3	tig00000243	136153	165960
tig00000243	80005	82566	BUNIF_00463	-	Beta-galactosidase BoGH2A;	DUF4982 domain-containing protein [Bacteroides uniformis]	GH2	PUL1	0				PUL4	tig00000243	215139	247850
tig00000243	82729	85611	BUNIF_00464	-	Alpha-xylosidase BoGH31A;	DUF5110 domain-containing protein [Bacteroides]	GH31	PUL1	0				PUL5	tig00000243	250685	290370
tig00000243	85749	88382	BUNIF_00465	-	rcsC_1;Sensor histidine kinase RcsC	hybrid sensor histidine kinase/response regulator transcription factor [Bacteroides sp. D20]	--------	PUL1	0				PUL6	tig00000243	321885	352327
tig00000243	88433	89890	BUNIF_00466	-	hypothetical protein;	hybrid sensor histidine kinase/response regulator transcription factor [Bacteroides]	--------	PUL1	0				PUL7	tig00000243	364481	406810
tig00000243	90047	91828	BUNIF_00467	-	hypothetical protein;	cellulase family glycosylhydrolase [Bacteroides]	GH5_4	PUL1	0				PUL8	tig00000243	428391	462802
tig00000243	92081	93649	BUNIF_00468	+	Non-reducing end alpha-L-arabinofuranosidase BoGH43A;	glycoside hydrolase family 43 protein [Bacteroides]	GH43_12	PUL1	0				PUL9	tig00000243	465755	484526
tig00000243	94044	96665	BUNIF_00469	-	hypothetical protein;	hypothetical protein [Bacteroides]	--------	PUL1	0				PUL10	tig00000243	576754	612249
tig00000243	96674	98644	BUNIF_00470	-	hypothetical protein;	hypothetical protein [Bacteroides]	--------	PUL1	0				PUL11	tig00000243	664171	696968
tig00000243	98686	100365	BUNIF_00471	-	SusD-like protein P38;	RagB/SusD family nutrient uptake outer membrane protein [Bacteroides]	--------	PUL1	0				PUL12	tig00000243	759919	801361
tig00000243	100379	103573	BUNIF_00472	-	TonB-dependent receptor P3;	TonB-dependent receptor [Bacteroides]	--------	PUL1	0				PUL13	tig00000243	839553	878020
tig00000243	103921	104880	BUNIF_00473	+	hypothetical protein;	hypothetical protein [Bacteroides]	--------	PUL1	0				PUL14	tig00000243	889590	910798
tig00000243	104891	106279	BUNIF_00474	-	rcsC_2;Sensor histidine kinase RcsC	PAS domain-containing hybrid sensor histidine kinase/response regulator [Bacteroides uniformis]	GT2	PUL1	0				PUL15	tig00000243	940912	988755
tig00000243	106509	107318	BUNIF_00475	-	hypothetical protein;	Fic family protein [Bacteroides]	--------	PUL1	109916				PUL16	tig00000243	994185	1024225
tig00000243	109916	111067	BUNIF_00480	-	resA_1;Thiol-disulfide oxidoreductase ResA	DUF4369 domain-containing protein [Bacteroides]	--------	PUL2	0				PUL17	tig00000243	1025808	1053520
tig00000243	111275	113419	BUNIF_00481	+	pnp_1;Polyribonucleotide nucleotidyltransferase	polyribonucleotide nucleotidyltransferase [Bacteroides]	--------	PUL2	0				PUL18	tig00000243	1058896	1092138
tig00000243	113592	114164	BUNIF_00482	+	hypothetical protein;	RNA polymerase sigma-70 factor [Bacteroides]	--------	PUL2	0				PUL19	tig00000243	1185035	1213497
tig00000243	114261	115196	BUNIF_00483	+	hypothetical protein;	FecR family protein [Bacteroides]	--------	PUL2	0				PUL20	tig00000243	1215572	1241022
tig00000243	115361	118708	BUNIF_00484	+	hypothetical protein;	SusC/RagA family TonB-linked outer membrane protein [Bacteroides]	--------	PUL2	0				PUL21	tig00000243	1263961	1280150
tig00000243	118721	120322	BUNIF_00485	+	hypothetical protein;	SusD/RagB family nutrient-binding outer membrane lipoprotein [Bacteroides]	--------	PUL2	0				PUL22	tig00000243	1330702	1352855
tig00000243	120319	122523	BUNIF_00486	-	hppA1;Putative K(+)-stimulated pyrophosphate-energized sodium pump	sodium-translocating pyrophosphatase [Bacteroides]	--------	PUL2	0				PUL23	tig00000243	1360978	1382156
tig00000243	122590	124671	BUNIF_00487	+	hypothetical protein;	LruC domain-containing protein [Bacteroides]	--------	PUL2	0				PUL24	tig00000243	1415603	1436238
tig00000243	124765	125085	BUNIF_00488	-	note=UPF0145 protein YbjQ;	heavy metal-binding domain-containing protein [Bacteroides]	--------	PUL2	136153				PUL25	tig00000243	1509102	1556270
tig00000243	136153	138642	BUNIF_00497	-	Beta-glucosidase BoGH3B;	glycosyl hydrolase [Bacteroides]	GH3	PUL3	0				PUL26	tig00000243	1681680	1717576
tig00000243	138779	141103	BUNIF_00498	-	bglB_1;Thermostable beta-glucosidase B	glycosyl hydrolase [Bacteroides]	GH3	PUL3	0				PUL27	tig00000243	1732282	1749174
tig00000243	141108	142304	BUNIF_00499	-	axe1-6A_1;Carbohydrate acetyl esterase/feruloyl esterase	esterase [Bacteroides]	CE1	PUL3	0				PUL28	tig00000243	1780422	1824326
tig00000243	142350	143423	BUNIF_00500	-	axe1-6A_2;Carbohydrate acetyl esterase/feruloyl esterase	esterase [Bacteroides]	CE1	PUL3	0				PUL29	tig00000243	1863322	1887001
tig00000243	143420	143554	BUNIF_00501	-	hypothetical protein;	#N/A	--------	PUL3	0				PUL30	tig00000243	2078569	2106558
tig00000243	143586	144470	BUNIF_00502	-	xynZ;Endo-1%2C4-beta-xylanase Z	esterase [Bacteroides]	CE1	PUL3	0				PUL31	tig00000243	2117621	2138800
tig00000243	144558	146924	BUNIF_00503	-	bglB_2;Thermostable beta-glucosidase B	glycosyl hydrolase [Bacteroides uniformis]	GH3	PUL3	0				PUL32	tig00000243	2837294	3240986
tig00000243	147078	148649	BUNIF_00504	-	SusD-like protein P2;	RagB/SusD family nutrient uptake outer membrane protein [Bacteroides]	--------	PUL3	0				PUL33	tig00000243	3532104	3557268
tig00000243	148680	151811	BUNIF_00505	-	TonB-dependent receptor P3;	TonB-dependent receptor [Bacteroides]	--------	PUL3	0				PUL34	tig00000243	3563389	3580976
tig00000243	151861	153516	BUNIF_00506	-	pnbA;Para-nitrobenzyl esterase	carboxylesterase/lipase family protein [Bacteroides]	CE6	PUL3	0				PUL35	tig00000243	3718399	3772310
tig00000243	153803	157828	BUNIF_00507	+	rcsC_3;Sensor histidine kinase RcsC	hybrid sensor histidine kinase/response regulator transcription factor [Bacteroides]	--------	PUL3	0				PUL36	tig00000243	3814646	3834589
tig00000243	157891	158289	BUNIF_00508	+	hypothetical protein;	hypothetical protein [Bacteroides]	--------	PUL3	0				PUL37	tig00000243	3981038	3996430
tig00000243	158604	159272	BUNIF_00509	-	hypothetical protein;	M48 family metallopeptidase [Bacteroides]	--------	PUL3	0				PUL38	tig00000243	4007045	4033725
tig00000243	159603	160463	BUNIF_00510	+	hypothetical protein;	DUF2807 domain-containing protein [Bacteroides uniformis]	--------	PUL3	0				PUL39	tig00000243	4075724	4109754
tig00000243	160612	162948	BUNIF_00511	-	hypothetical protein;	TonB-dependent receptor [Bacteroides]	--------	PUL3	0				PUL40	tig00000243	4241377	4300127
tig00000243	162961	163365	BUNIF_00512	-	hypothetical protein;	hypothetical protein [Bacteroides]	--------	PUL3	0				PUL41	tig00000243	4314370	4338937
tig00000243	163520	164695	BUNIF_00513	-	hypothetical protein;	LuxR family transcriptional regulator [Bacteroides uniformis]	--------	PUL3	0				PUL42	tig00000243	4446099	4476845
tig00000243	164734	165198	BUNIF_00514	-	hypothetical protein;	LuxR family transcriptional regulator [Bacteroides uniformis]	--------	PUL3	0				PUL43	tig00000243	4583508	4603290
tig00000243	165478	165960	BUNIF_00515	-	hypothetical protein;	hypothetical protein [Bacteroides uniformis]	--------	PUL3	215139				PUL44	tig00000243	4627155	4655445
tig00000243	215139	217169	BUNIF_00563	-	hypothetical protein;	patatin-like phospholipase family protein [Bacteroides uniformis]	--------	PUL4	0				PUL45	tig00000243	4662563	4693984
tig00000243	217314	218858	BUNIF_00564	-	Endo-4-O-sulfatase;	sulfatase [Bacteroides uniformis]	--------	PUL4	0				PUL46	tig00000243	4746605	4809813
tig00000243	218855	220054	BUNIF_00565	-	Unsaturated glucuronyl hydrolase;	glucuronyl hydrolase [Bacteroides]	GH88	PUL4	0
tig00000243	220233	220676	BUNIF_00566	+	paaI;Acyl-coenzyme A thioesterase PaaI	hotdog fold thioesterase [Bacteroides]	--------	PUL4	0
tig00000243	220621	221493	BUNIF_00567	-	hypothetical protein;	DUF3108 domain-containing protein [Bacteroides]	--------	PUL4	0
tig00000243	221450	223132	BUNIF_00568	-	hypothetical protein;	hypothetical protein [Bacteroides]	--------	PUL4	0
tig00000243	223105	223407	BUNIF_00569	-	hypothetical protein;	hypothetical protein [Bacteroides]	--------	PUL4	0
tig00000243	223716	224891	BUNIF_00570	+	mdtE_1;Multidrug resistance protein MdtE	efflux RND transporter periplasmic adaptor subunit [Bacteroides]	--------	PUL4	0
tig00000243	224946	228365	BUNIF_00571	+	acrF;Multidrug export protein AcrF	MMPL family transporter [Bacteroides]	GH78	PUL4	0
tig00000243	228385	229770	BUNIF_00572	+	oprM_1;Outer membrane protein OprM	TolC family protein [Bacteroides]	--------	PUL4	0
tig00000243	229870	230637	BUNIF_00573	+	lpxA_1;Acyl-[acyl-carrier-protein]--UDP-N-acetylglucosamine O-acyltransferase	acyl-ACP--UDP-N-acetylglucosamine O-acyltransferase [Bacteroides]	--------	PUL4	0
tig00000243	231201	231935	BUNIF_00574	-	hypothetical protein;	hypothetical protein [Bacteroides]	CBM0	PUL4	0
tig00000243	231926	233008	BUNIF_00575	-	nahK;N-acetylhexosamine 1-kinase	aminoglycoside phosphotransferase family protein [Bacteroides uniformis]	--------	PUL4	0
tig00000243	233198	237271	BUNIF_00576	+	rcsC_4;Sensor histidine kinase RcsC	hybrid sensor histidine kinase/response regulator transcription factor [Bacteroides]	--------	PUL4	0
tig00000243	237401	238960	BUNIF_00577	+	N-acetylgalactosamine-6-O-sulfatase;	arylsulfatase [Bacteroides]	--------	PUL4	0
tig00000243	239131	242208	BUNIF_00578	+	TonB-dependent receptor P3;	TonB-dependent receptor [Bacteroides]	--------	PUL4	0
tig00000243	242208	243722	BUNIF_00579	+	SusD-like protein P2;	RagB/SusD family nutrient uptake outer membrane protein [Bacteroides uniformis]	--------	PUL4	0
tig00000243	244042	246522	BUNIF_00580	-	hypothetical protein;	polysaccharide lyase [Bacteroides]	PL0	PUL4	0
tig00000243	246717	247850	BUNIF_00581	+	hypothetical protein;	glycosyl hydrolase family 43 [Bacteroides]	GH117	PUL4	250685
tig00000243	250685	253768	BUNIF_00586	-	chonabc;Chondroitin sulfate ABC exolyase	chondroitinase [Bacteroides uniformis]	PL8_2	PUL5	0
tig00000243	253778	254200	BUNIF_00587	-	hypothetical protein;	hypothetical protein [Bacteroides uniformis]	PL26	PUL5	0
tig00000243	254581	255093	BUNIF_00588	-	hypothetical protein;	hypothetical protein [Bacteroides]	--------	PUL5	0
tig00000243	255171	256445	BUNIF_00589	-	hypothetical protein;	DUF2851 family protein [Bacteroides]	--------	PUL5	0
tig00000243	256542	257306	BUNIF_00590	+	dapB;4-hydroxy-tetrahydrodipicolinate reductase	4-hydroxy-tetrahydrodipicolinate reductase [Bacteroides]	--------	PUL5	0
tig00000243	257313	258806	BUNIF_00591	+	hypothetical protein;	signal peptidase I [Bacteroides uniformis]	--------	PUL5	0
tig00000243	258922	259854	BUNIF_00592	+	hypothetical protein;	S26 family signal peptidase [Bacteroides uniformis]	--------	PUL5	0
tig00000243	259944	260564	BUNIF_00593	+	hypothetical protein;	WbqC-like protein [Bacteroides uniformis]	--------	PUL5	0
tig00000243	260980	263865	BUNIF_00594	-	hypothetical protein;	hypothetical protein [Bacteroides]	--------	PUL5	0
tig00000243	264151	265962	BUNIF_00595	+	Putative beta-glucuronidase;	beta-glucuronidase [Bacteroides uniformis]	GH2	PUL5	0
tig00000243	266146	269184	BUNIF_00596	+	TonB-dependent receptor P3;	TonB-dependent receptor [Bacteroides uniformis]	--------	PUL5	0
tig00000243	269208	270962	BUNIF_00597	+	SusD-like protein P2;	RagB/SusD family nutrient uptake outer membrane protein [Bacteroides]	--------	PUL5	0
tig00000243	271002	271394	BUNIF_00598	+	hypothetical protein;	hypothetical protein [Bacteroides]	--------	PUL5	0
tig00000243	271432	272481	BUNIF_00599	+	hypothetical protein;	DUF4466 domain-containing protein [Bacteroides]	--------	PUL5	0
tig00000243	272500	275475	BUNIF_00600	+	hypothetical protein;	gluconolaconase [Bacteroides]	GH55	PUL5	0
tig00000243	275669	278329	BUNIF_00601	+	lacZ_1;Beta-galactosidase	DUF4982 domain-containing protein [Bacteroides]	CBM57	PUL5	0
tig00000243	278348	280711	BUNIF_00602	+	hypothetical protein;	glycosyl hydrolase family 88 [Bacteroides]	GH88	PUL5	0
tig00000243	280920	283364	BUNIF_00603	+	Putative beta-glucuronidase;	glycoside hydrolase family 2 protein [Bacteroides]	GH2	PUL5	0
tig00000243	283458	283568	BUNIF_00604	+	hypothetical protein;	#N/A	--------	PUL5	0
tig00000243	283562	284269	BUNIF_00605	+	uxuB;putative oxidoreductase UxuB	SDR family oxidoreductase [Bacteroides]	--------	PUL5	0
tig00000243	284304	285476	BUNIF_00606	+	uxuA_1;Mannonate dehydratase	mannonate dehydratase [Bacteroides]	GH35	PUL5	0
tig00000243	285611	286264	BUNIF_00607	-	aqpZ2;Aquaporin Z 2	MIP family channel protein [Bacteroides]	GH27	PUL5	0
tig00000243	286534	288759	BUNIF_00608	-	Beta-glucosidase BoGH3A;	glycosyl hydrolase [Bacteroides]	GH3	PUL5	0
tig00000243	289120	290370	BUNIF_00609	-	hypothetical protein;	glycoside hydrolase family 5 protein [Bacteroides]	GH5_46	PUL5	321885
tig00000243	321885	322421	BUNIF_00640	-	hypothetical protein;	hypothetical protein [Bacteroides uniformis]	--------	PUL6	0
tig00000243	322553	323080	BUNIF_00641	-	hypothetical protein;	hypothetical protein [Bacteroides]	--------	PUL6	0
tig00000243	323087	324517	BUNIF_00642	-	hypothetical protein;	hypothetical protein [Bacteroides]	--------	PUL6	0
tig00000243	324587	325711	BUNIF_00643	-	mro_1;Aldose 1-epimerase	galactose mutarotase [Bacteroides uniformis]	GH43_3	PUL6	0
tig00000243	325753	327783	BUNIF_00644	-	hypothetical protein;	hypothetical protein [Bacteroides uniformis]	--------	PUL6	0
tig00000243	327817	330543	BUNIF_00645	-	Alpha-L-rhamnosidase;	Bacterial alpha-L-rhamnosidase [Bacteroides uniformis]	GH78	PUL6	0
tig00000243	330549	331556	BUNIF_00646	-	arbA;Extracellular exo-alpha-(1-	family 43 glycosylhydrolase [Bacteroides]	GH43_3	PUL6	0
tig00000243	331584	332552	BUNIF_00647	-	xynD_1;Arabinoxylan arabinofuranohydrolase	family 43 glycosylhydrolase [Bacteroides uniformis]	GH43_31	PUL6	0
tig00000243	332556	333503	BUNIF_00648	-	abn-ts;Intracellular endo-alpha-(1-	family 43 glycosylhydrolase [Bacteroides uniformis]	GH43_31	PUL6	0
tig00000243	333770	336412	BUNIF_00649	-	hypothetical protein;	family 43 glycosylhydrolase [Bacteroides uniformis]	GH43_31	PUL6	0
tig00000243	336497	338074	BUNIF_00650	-	SusD-like protein P2;	RagB/SusD family nutrient uptake outer membrane protein [Bacteroides]	--------	PUL6	0
tig00000243	338097	341147	BUNIF_00651	-	TonB-dependent receptor P3;	TonB-dependent receptor [Bacteroides]	--------	PUL6	0
tig00000243	341448	345401	BUNIF_00652	-	rcsC_5;Sensor histidine kinase RcsC	hybrid sensor histidine kinase/response regulator transcription factor [Bacteroides uniformis]	--------	PUL6	0
tig00000243	345507	347324	BUNIF_00653	-	lacZ_2;Beta-galactosidase	beta-galactosidase [Bacteroides]	GH2	PUL6	0
tig00000243	347656	349146	BUNIF_00654	-	SusD-like protein P2;	RagB/SusD family nutrient uptake outer membrane protein [Bacteroides]	--------	PUL6	0
tig00000243	349166	352327	BUNIF_00655	-	TonB-dependent receptor P39;	TonB-dependent receptor [Bacteroides uniformis]	--------	PUL6	364481
tig00000243	364481	366097	BUNIF_00668	-	xylA_1;Xylosidase/arabinosidase	family 43 glycosylhydrolase [Bacteroides uniformis]	GH43_35	PUL7	0
tig00000243	366350	367453	BUNIF_00669	+	ychF;Ribosome-binding ATPase YchF	redox-regulated ATPase YchF [Bacteroides]	GH72	PUL7	0
tig00000243	367531	368343	BUNIF_00670	+	hypothetical protein;	carboxypeptidase regulatory-like domain-containing protein [Bacteroides uniformis]	--------	PUL7	0
tig00000243	368358	369278	BUNIF_00671	+	hypothetical protein;	ketopantoate reductase family protein [Bacteroides]	--------	PUL7	0
tig00000243	369365	370270	BUNIF_00672	+	lgt;Phosphatidylglycerol--prolipoprotein diacylglyceryl transferase	prolipoprotein diacylglyceryl transferase [Bacteroides]	--------	PUL7	0
tig00000243	370372	372708	BUNIF_00673	+	hypothetical protein;	alpha-xylosidase [Bacteroides uniformis]	GH31	PUL7	0
tig00000243	372743	374920	BUNIF_00674	+	Beta-xylosidase;	glycosyl hydrolase family 3 [Bacteroides uniformis]	GH3	PUL7	0
tig00000243	375032	375853	BUNIF_00675	-	Alpha-L-rhamnosidase;	Bacterial alpha-L-rhamnosidase [Bacteroides uniformis]	GH78	PUL7	0
tig00000243	375826	377658	BUNIF_00676	-	Alpha-L-rhamnosidase;	Bacterial alpha-L-rhamnosidase [Bacteroides uniformis]	GH78	PUL7	0
tig00000243	377674	379824	BUNIF_00677	-	hypothetical protein;	glycoside hydrolase family 92 protein [Bacteroides]	GH92	PUL7	0
tig00000243	379966	381099	BUNIF_00678	-	hypothetical protein;	hypothetical protein [Bacteroides]	GH76	PUL7	0
tig00000243	381114	382262	BUNIF_00679	-	hypothetical protein;	SusF/SusE family outer membrane protein [Bacteroides]	--------	PUL7	0
tig00000243	382296	383906	BUNIF_00680	-	SusD-like protein P2;	RagB/SusD family nutrient uptake outer membrane protein [Bacteroides]	--------	PUL7	0
tig00000243	383922	387098	BUNIF_00681	-	TonB-dependent receptor P3;	TonB-dependent receptor [Bacteroides]	--------	PUL7	0
tig00000243	387241	388704	BUNIF_00682	-	hypothetical protein;	glycoside hydrolase family 125 protein [Bacteroides]	GH125	PUL7	0
tig00000243	388724	389953	BUNIF_00683	-	hypothetical protein;	alpha-1,6-mannanase [Bacteroides]	GH76	PUL7	0
tig00000243	390179	392245	BUNIF_00684	-	hypothetical protein;	hypothetical protein [Bacteroides]	CBM66	PUL7	0
tig00000243	392393	396022	BUNIF_00685	-	hypothetical protein;	alpha-mannosidase [Bacteroides uniformis]	GH38	PUL7	0
tig00000243	396354	398303	BUNIF_00686	+	Retaining alpha-galactosidase;	glycoside hydrolase family 97 protein [Bacteroides]	GH97	PUL7	0
tig00000243	398464	402531	BUNIF_00687	+	rcsC_6;Sensor histidine kinase RcsC	hybrid sensor histidine kinase/response regulator transcription factor [Bacteroides uniformis]	--------	PUL7	0
tig00000243	402554	406810	BUNIF_00688	+	lacZ_3;Beta-galactosidase	DUF4981 domain-containing protein [Bacteroides]	GH2	PUL7	428391
tig00000243	428391	430379	BUNIF_00709	-	hypothetical protein;	hypothetical protein [Bacteroides uniformis]	CBM0	PUL8	0
tig00000243	430440	433955	BUNIF_00710	-	hypothetical protein;	alpha-mannosidase [Bacteroides uniformis]	GH38	PUL8	0
tig00000243	434085	435257	BUNIF_00711	-	hypothetical protein;	hydrolase [Bacteroides uniformis]	GH76	PUL8	0
tig00000243	435281	436426	BUNIF_00712	-	hypothetical protein;	DUF4185 domain-containing protein [Bacteroides]	--------	PUL8	0
tig00000243	436449	438392	BUNIF_00713	-	hypothetical protein;	DUF2961 domain-containing protein [Bacteroides uniformis]	--------	PUL8	0
tig00000243	438515	439117	BUNIF_00714	-	hypothetical protein;	Ig-like domain-containing protein [Bacteroides]	--------	PUL8	0
tig00000243	439083	439364	BUNIF_00715	-	hypothetical protein;	Ig-like domain-containing protein [Bacteroides]	--------	PUL8	0
tig00000243	439415	441337	BUNIF_00716	-	hypothetical protein;	RagB/SusD family nutrient uptake outer membrane protein [Bacteroides uniformis]	--------	PUL8	0
tig00000243	441354	444440	BUNIF_00717	-	TonB-dependent receptor P3;	TonB-dependent receptor [Bacteroides]	--------	PUL8	0
tig00000243	444620	445813	BUNIF_00718	-	hypothetical protein;	DUF2961 domain-containing protein [Bacteroides]	--------	PUL8	0
tig00000243	445845	447257	BUNIF_00719	-	hypothetical protein;	glycoside hydrolase family 125 protein [Bacteroides]	GH125	PUL8	0
tig00000243	447395	449377	BUNIF_00720	-	Retaining alpha-galactosidase;	glycoside hydrolase family 97 protein [Bacteroides uniformis]	GH97	PUL8	0
tig00000243	449418	452396	BUNIF_00721	-	hypothetical protein;	hypothetical protein [Bacteroides]	CBM38	PUL8	0
tig00000243	452424	452843	BUNIF_00722	-	hypothetical protein;	hypothetical protein [Bacteroides]	--------	PUL8	0
tig00000243	452843	454483	BUNIF_00723	-	hypothetical protein;	hypothetical protein [Bacteroides]	--------	PUL8	0
tig00000243	454542	455948	BUNIF_00724	-	hypothetical protein;	DUF4185 domain-containing protein [Bacteroides]	--------	PUL8	0
tig00000243	456043	456462	BUNIF_00725	-	hypothetical protein;	DUF4945 domain-containing protein [Bacteroides]	--------	PUL8	0
tig00000243	456481	458241	BUNIF_00726	-	hypothetical protein;	RagB/SusD family nutrient uptake outer membrane protein [Bacteroides]	--------	PUL8	0
tig00000243	458303	461521	BUNIF_00727	-	TonB-dependent receptor P26;	TonB-dependent receptor [Bacteroides]	--------	PUL8	0
tig00000243	461867	462802	BUNIF_00728	-	hypothetical protein;	DUF2961 domain-containing protein [Bacteroides]	--------	PUL8	465755
tig00000243	465755	466819	BUNIF_00733	-	hypothetical protein;	hypothetical protein [Bacteroides]	--------	PUL9	0
tig00000243	467154	468053	BUNIF_00734	+	degA;HTH-type transcriptional regulator DegA	LacI family transcriptional regulator [Bacteroides]	--------	PUL9	0
tig00000243	468131	469918	BUNIF_00735	+	fucI;L-fucose isomerase	L-fucose isomerase [Bacteroides]	--------	PUL9	0
tig00000243	469933	471156	BUNIF_00736	+	hypothetical protein;	hypothetical protein [Bacteroides]	--------	PUL9	0
tig00000243	471182	472612	BUNIF_00737	+	fucP_1;L-fucose-proton symporter	L-fucose:H+ symporter permease [Bacteroides]	--------	PUL9	0
tig00000243	472624	474264	BUNIF_00738	+	araB_2;Ribulokinase	ribulokinase [Bacteroides]	--------	PUL9	0
tig00000243	474294	475469	BUNIF_00739	+	hypothetical protein;	DUF2961 domain-containing protein [Bacteroides]	--------	PUL9	0
tig00000243	475587	478496	BUNIF_00740	+	susC_1;TonB-dependent receptor SusC	TonB-dependent receptor [Bacteroides]	--------	PUL9	0
tig00000243	478515	480089	BUNIF_00741	+	hypothetical protein;	RagB/SusD family nutrient uptake outer membrane protein [Bacteroides]	--------	PUL9	0
tig00000243	480166	482139	BUNIF_00742	+	Retaining alpha-galactosidase;	glycoside hydrolase family 97 protein [Bacteroides uniformis]	GH97	PUL9	0
tig00000243	482146	483579	BUNIF_00743	+	hypothetical protein;	DUF4185 domain-containing protein [Bacteroides uniformis]	--------	PUL9	0
tig00000243	483648	484526	BUNIF_00744	-	eamA;putative amino-acid metabolite efflux pump	DMT family transporter [Bacteroides uniformis]	--------	PUL9	576754
tig00000243	576754	577650	BUNIF_00832	+	hypothetical protein;	DUF4595 domain-containing protein [Bacteroides]	--------	PUL10	0
tig00000243	577794	578450	BUNIF_00833	-	Peptidoglycan-N-acetylglucosamine deacetylase;	polysaccharide deacetylase family protein [Bacteroides]	CE4	PUL10	0
tig00000243	578585	581929	BUNIF_00834	-	hypothetical protein;	DUF2723 domain-containing protein [Bacteroides]	--------	PUL10	0
tig00000243	582350	582622	BUNIF_00835	+	hypothetical protein;	ATP-binding protein [Bacteroides uniformis]	--------	PUL10	0
tig00000243	582632	583267	BUNIF_00836	+	hypothetical protein;	ATP-binding protein [Bacteroides uniformis]	--------	PUL10	0
tig00000243	584059	585186	BUNIF_00837	-	hypothetical protein;	hypothetical protein [Bacteroides]	--------	PUL10	0
tig00000243	585380	586801	BUNIF_00838	+	hypothetical protein;	9-O-acetylesterase [Bacteroides]	GH105	PUL10	0
tig00000243	586955	589489	BUNIF_00839	-	hypothetical protein;	glycoside hydrolase [Bacteroides]	GH9	PUL10	0
tig00000243	589829	591082	BUNIF_00840	+	ce_1;Cellobiose 2-epimerase	N-acylglucosamine 2-epimerase [Bacteroides]	GH130	PUL10	0
tig00000243	591079	592980	BUNIF_00841	+	hypothetical protein;	hypothetical protein [Bacteroides]	--------	PUL10	0
tig00000243	593021	594751	BUNIF_00842	+	Xyloglucan-specific endo-beta-1%2C4-glucanase BoGH9A;	hypothetical protein [Bacteroides]	GH9	PUL10	0
tig00000243	594757	598668	BUNIF_00843	-	rcsC_8;Sensor histidine kinase RcsC	hybrid sensor histidine kinase/response regulator transcription factor [Bacteroides]	--------	PUL10	0
tig00000243	598925	601300	BUNIF_00844	+	hypothetical protein;	glycoside hydrolase family 31 protein [Bacteroides]	GH31	PUL10	0
tig00000243	601512	604685	BUNIF_00845	+	TonB-dependent receptor P3;	TonB-dependent receptor [Bacteroides]	--------	PUL10	0
tig00000243	604710	606389	BUNIF_00846	+	SusD-like protein P2;	RagB/SusD family nutrient uptake outer membrane protein [Bacteroides]	--------	PUL10	0
tig00000243	606604	607836	BUNIF_00847	+	bfce_1;Cellobiose 2-epimerase	N-acylglucosamine 2-epimerase [Bacteroides]	GH130	PUL10	0
tig00000243	607842	610370	BUNIF_00848	+	hypothetical protein;	glycoside hydrolase [Bacteroides uniformis]	GH9	PUL10	0
tig00000243	610360	612249	BUNIF_00849	+	hypothetical protein;	hypothetical protein [Bacteroides]	--------	PUL10	664171
tig00000243	664171	665007	BUNIF_00898	+	hypothetical protein;	DUF4434 domain-containing protein [Bacteroides]	--------	PUL11	0
tig00000243	665019	666443	BUNIF_00899	+	cpdA_2;3'%2C5'-cyclic adenosine monophosphate phosphodiesterase CpdA	serine/threonine protein phosphatase [Bacteroides]	--------	PUL11	0
tig00000243	666472	667878	BUNIF_00900	+	xylE_1;D-xylose-proton symporter	sugar porter family MFS transporter [Bacteroides]	--------	PUL11	0
tig00000243	667893	669416	BUNIF_00901	+	hypothetical protein;	ADP-ribosylglycohydrolase family protein [Bacteroides]	--------	PUL11	0
tig00000243	669494	670675	BUNIF_00902	+	ce_2;Cellobiose 2-epimerase	AGE family epimerase/isomerase [Bacteroides]	--------	PUL11	0
tig00000243	670714	673830	BUNIF_00903	+	TonB-dependent receptor P26;	TonB-dependent receptor [Bacteroides]	--------	PUL11	0
tig00000243	673843	674166	BUNIF_00904	+	hypothetical protein;	RagB/SusD family nutrient uptake outer membrane protein [Bacteroides]	--------	PUL11	0
tig00000243	674133	675431	BUNIF_00905	+	hypothetical protein;	RagB/SusD family nutrient uptake outer membrane protein [Bacteroides]	GH0	PUL11	0
tig00000243	675481	676896	BUNIF_00906	+	hypothetical protein;	hypothetical protein [Bacteroides]	--------	PUL11	0
tig00000243	677036	677998	BUNIF_00907	+	cpdA_3;3'%2C5'-cyclic adenosine monophosphate phosphodiesterase CpdA	metallophosphatase [Bacteroides]	--------	PUL11	0
tig00000243	678028	679410	BUNIF_00908	+	hypothetical protein;	DUF4434 domain-containing protein [Bacteroides]	--------	PUL11	0
tig00000243	679421	680524	BUNIF_00909	+	celE;Cellulase/esterase CelE	endoglucanase [Bacteroides]	CE2	PUL11	0
tig00000243	680546	681613	BUNIF_00910	+	hypothetical protein;	DUF4434 domain-containing protein [Bacteroides]	--------	PUL11	0
tig00000243	681751	682167	BUNIF_00911	-	hypothetical protein;	#N/A	--------	PUL11	0
tig00000243	682245	683120	BUNIF_00912	+	hypothetical protein;	ADP-ribosylglycohydrolase family protein [Bacteroides]	--------	PUL11	0
tig00000243	683117	684736	BUNIF_00913	+	hypothetical protein;	DUF4434 domain-containing protein [Bacteroides]	--------	PUL11	0
tig00000243	684811	685428	BUNIF_00914	+	glmS_1;Glutamine--fructose-6-phosphate aminotransferase [isomerizing]	SIS domain-containing protein [Bacteroides]	--------	PUL11	0
tig00000243	685503	685871	BUNIF_00915	+	hypothetical protein;	SIS domain-containing protein [Bacteroides]	--------	PUL11	0
tig00000243	685871	686758	BUNIF_00916	+	nagK;N-acetyl-D-glucosamine kinase	ROK family protein [Bacteroides]	--------	PUL11	0
tig00000243	686768	689545	BUNIF_00917	+	csxA;Exo-beta-D-glucosaminidase	glycoside hydrolase family 2 [Bacteroides]	GH2	PUL11	0
tig00000243	689579	690475	BUNIF_00918	+	rbsK;Ribokinase	ribokinase [Bacteroides]	--------	PUL11	0
tig00000243	690506	691447	BUNIF_00919	+	hypothetical protein;	multidrug DMT transporter permease [Bacteroides]	--------	PUL11	0
tig00000243	691547	693106	BUNIF_00920	+	hypothetical protein;	DUF4434 domain-containing protein [Bacteroides uniformis]	--------	PUL11	0
tig00000243	693119	693412	BUNIF_00921	+	hypothetical protein;	hypothetical protein [Bacteroides uniformis]	--------	PUL11	0
tig00000243	693441	695540	BUNIF_00922	+	hypothetical protein;	family 20 glycosylhydrolase [Bacteroides uniformis]	GH20	PUL11	0
tig00000243	695856	696968	BUNIF_00923	+	hypothetical protein;	hypothetical protein [Bacteroides uniformis]	--------	PUL11	759919
tig00000243	759919	760161	BUNIF_00983	-	hypothetical protein;	acyl carrier protein [Bacteroides]	--------	PUL12	0
tig00000243	760170	761678	BUNIF_00984	-	tycC;Tyrocidine synthase 3	amino acid adenylation domain-containing protein [Bacteroides]	GT2	PUL12	0
tig00000243	761980	763662	BUNIF_00985	-	hypothetical protein;	SusD/RagB family nutrient-binding outer membrane lipoprotein [Bacteroides uniformis]	--------	PUL12	0
tig00000243	763694	767062	BUNIF_00986	-	susC_2;TonB-dependent receptor SusC	SusC/RagA family TonB-linked outer membrane protein [Bacteroides uniformis]	--------	PUL12	0
tig00000243	767705	768709	BUNIF_00987	-	korB_1;2-oxoglutarate oxidoreductase subunit KorB	2-oxoacid:ferredoxin oxidoreductase subunit beta [Bacteroides]	--------	PUL12	0
tig00000243	768809	770644	BUNIF_00988	-	korA_1;2-oxoglutarate oxidoreductase subunit KorA	2-oxoacid:acceptor oxidoreductase subunit alpha [Bacteroides]	--------	PUL12	0
tig00000243	770861	770933	BUNIF_00989	+	tRNA-Arg(cct);	#N/A	--------	PUL12	0
tig00000243	771068	774421	BUNIF_00990	-	hypothetical protein;	hypothetical protein [Bacteroides uniformis]	PL13	PUL12	0
tig00000243	774435	776396	BUNIF_00991	-	hypothetical protein;	sulfatase [Bacteroides uniformis]	GH43	PUL12	0
tig00000243	776647	778089	BUNIF_00992	+	Broad-specificity ulvan lyase;	hypothetical protein [Bacteroides uniformis]	--------	PUL12	0
tig00000243	778586	782623	BUNIF_00993	+	rcsC_9;Sensor histidine kinase RcsC	response regulator [Bacteroides uniformis]	--------	PUL12	0
tig00000243	782640	783158	BUNIF_00994	+	hypothetical protein;	galactose mutarotase [Bacteroides uniformis]	GH43_3	PUL12	0
tig00000243	783104	783760	BUNIF_00995	+	mro_2;Aldose 1-epimerase	galactose mutarotase [Bacteroides uniformis]	GH43_3	PUL12	0
tig00000243	783790	784233	BUNIF_00996	+	hypothetical protein;	cupin domain-containing protein [Bacteroides helcogenes]	--------	PUL12	0
tig00000243	784516	787695	BUNIF_00997	+	TonB-dependent receptor P3;	TonB-dependent receptor [Bacteroides uniformis]	--------	PUL12	0
tig00000243	787721	789487	BUNIF_00998	+	SusD-like protein P2;	RagB/SusD family nutrient uptake outer membrane protein [Bacteroides uniformis]	--------	PUL12	0
tig00000243	789599	790900	BUNIF_00999	+	hypothetical protein;	glucuronyl hydrolase [Bacteroides]	GH88	PUL12	0
tig00000243	790917	792914	BUNIF_01000	+	hepC;Heparin-sulfate lyase	heparinase [Bacteroides uniformis]	PL12_2	PUL12	0
tig00000243	793247	794632	BUNIF_01001	+	N-acetylglucosamine-6-O-sulfatase;	sulfatase [Bacteroides uniformis]	GH3	PUL12	0
tig00000243	794650	794850	BUNIF_01002	+	N-acetylglucosamine-6-O-sulfatase;	sulfatase [Bacteroides uniformis]	--------	PUL12	0
tig00000243	794865	796493	BUNIF_01003	+	hypothetical protein;	hypothetical protein [Bacteroides uniformis]	--------	PUL12	0
tig00000243	796520	797452	BUNIF_01004	+	glkA;Glucokinase	ROK family protein [Bacteroides]	--------	PUL12	0
tig00000243	797463	798758	BUNIF_01005	+	fucP_2;L-fucose-proton symporter	sugar MFS transporter [Bacteroides uniformis]	--------	PUL12	0
tig00000243	798755	801361	BUNIF_01006	+	hypothetical protein;	DUF4962 domain-containing protein [Bacteroides uniformis]	PL15_2	PUL12	839553
tig00000243	839553	840536	BUNIF_01042	+	ydjH;putative sugar kinase YdjH	adenosine kinase [Bacteroides]	--------	PUL13	0
tig00000243	840672	842411	BUNIF_01043	+	hypothetical protein;	S41 family peptidase [Bacteroides]	--------	PUL13	0
tig00000243	842566	843963	BUNIF_01044	+	hypothetical protein;	hypothetical protein [Bacteroides]	--------	PUL13	0
tig00000243	844084	846918	BUNIF_01045	+	hypothetical protein;	hypothetical protein [Bacteroides]	--------	PUL13	0
tig00000243	847086	849377	BUNIF_01046	+	Beta-xylosidase;	beta-glucosidase BglX [Bacteroides]	GH3	PUL13	0
tig00000243	849847	851217	BUNIF_01047	+	susC_3;TonB-dependent receptor SusC	TonB-dependent receptor [Bacteroides uniformis]	--------	PUL13	0
tig00000243	851214	852809	BUNIF_01048	+	TonB-dependent receptor P3;	TonB-dependent receptor [Bacteroides uniformis]	--------	PUL13	0
tig00000243	852903	854357	BUNIF_01049	+	SusD-like protein P2;	RagB/SusD family nutrient uptake outer membrane protein [Bacteroides uniformis]	--------	PUL13	0
tig00000243	854380	855216	BUNIF_01050	+	hypothetical protein;	LamG domain-containing protein [Bacteroides]	--------	PUL13	0
tig00000243	855242	856882	BUNIF_01051	+	hypothetical protein;	hypothetical protein [Bacteroides uniformis]	GH144	PUL13	0
tig00000243	856896	858209	BUNIF_01052	+	hypothetical protein;	hypothetical protein [Bacteroides]	GH144	PUL13	0
tig00000243	858265	859116	BUNIF_01053	+	hypothetical protein;	endonuclease/exonuclease/phosphatase family protein [Bacteroides uniformis]	GH16	PUL13	0
tig00000243	859339	860913	BUNIF_01054	+	N-acetylglucosamine-6-O-sulfatase;	sulfatase [Bacteroides]	GH3	PUL13	0
tig00000243	860969	862696	BUNIF_01055	+	hypothetical protein;	family 43 glycosylhydrolase [Bacteroides uniformis]	GH43_28	PUL13	0
tig00000243	862705	863475	BUNIF_01056	+	hypothetical protein;	prolyl oligopeptidase family serine peptidase [Bacteroides]	CE0	PUL13	0
tig00000243	863472	864473	BUNIF_01057	+	cpdA_4;3'%2C5'-cyclic adenosine monophosphate phosphodiesterase CpdA	phosphoesterase [Bacteroides uniformis]	--------	PUL13	0
tig00000243	864477	866345	BUNIF_01058	-	ispG;4-hydroxy-3-methylbut-2-en-1-yl diphosphate synthase (ferredoxin)	4-hydroxy-3-methylbut-2-en-1-yl diphosphate synthase [Bacteroides uniformis]	--------	PUL13	0
tig00000243	866460	866969	BUNIF_01059	-	purE;N5-carboxyaminoimidazole ribonucleotide mutase	5-(carboxyamino)imidazole ribonucleotide mutase [Bacteroides]	--------	PUL13	0
tig00000243	867086	867466	BUNIF_01060	-	gcvH;Glycine cleavage system H protein	glycine cleavage system protein GcvH [Bacteroides]	--------	PUL13	0
tig00000243	867535	868197	BUNIF_01061	-	hypothetical protein;	membrane protein [Bacteroides]	--------	PUL13	0
tig00000243	868430	869782	BUNIF_01062	-	rpoN1;RNA polymerase sigma-54 factor 1	RNA polymerase factor sigma-54 [Bacteroides]	--------	PUL13	0
tig00000243	870110	871483	BUNIF_01063	+	pepP;Xaa-Pro aminopeptidase	aminopeptidase P family protein [Bacteroides]	--------	PUL13	0
tig00000243	871585	873090	BUNIF_01064	-	sasA_2;Adaptive-response sensory-kinase SasA	sensor histidine kinase [Bacteroides uniformis]	--------	PUL13	0
tig00000243	873133	874806	BUNIF_01065	-	udk_1;Uridine kinase	nucleoside kinase [Bacteroides uniformis]	--------	PUL13	0
tig00000243	874890	876587	BUNIF_01066	+	hypothetical protein;	Na/Pi cotransporter family protein [Bacteroides]	--------	PUL13	0
tig00000243	876584	876745	BUNIF_01067	-	Rubredoxin;	rubredoxin [Bacteroides]	--------	PUL13	0
tig00000243	876854	878020	BUNIF_01068	+	rcsC_10;Sensor histidine kinase RcsC	HAMP domain-containing histidine kinase [Bacteroides uniformis]	GT2	PUL13	889590
tig00000243	889590	890528	BUNIF_01085	-	ykfA;putative murein peptide carboxypeptidase	LD-carboxypeptidase [Bacteroides]	--------	PUL14	0
tig00000243	890786	891706	BUNIF_01086	+	pta_1;Phosphate acetyltransferase	phosphate butyryltransferase [Bacteroides]	--------	PUL14	0
tig00000243	891751	892833	BUNIF_01087	+	buk2;Butyrate kinase 2	butyrate kinase [Bacteroides]	--------	PUL14	0
tig00000243	892978	894906	BUNIF_01088	-	ygjK;Glucosidase YgjK	glycoside hydrolase [Bacteroides]	GH63	PUL14	0
tig00000243	894927	898070	BUNIF_01089	-	lacZ_4;Beta-galactosidase	DUF4981 domain-containing protein [Bacteroides uniformis]	GH2	PUL14	0
tig00000243	898090	898692	BUNIF_01090	-	lysO_1;Lysine exporter LysO	lysine exporter LysO family protein [Bacteroides]	--------	PUL14	0
tig00000243	898689	898967	BUNIF_01091	-	hypothetical protein;	DUF340 domain-containing protein [Bacteroides]	--------	PUL14	0
tig00000243	899099	900712	BUNIF_01092	-	SusD-like protein P38;	RagB/SusD family nutrient uptake outer membrane protein [Bacteroides]	--------	PUL14	0
tig00000243	900744	903866	BUNIF_01093	-	susC_4;TonB-dependent receptor SusC	TonB-dependent receptor [Bacteroides]	--------	PUL14	0
tig00000243	904193	904396	BUNIF_01094	-	hypothetical protein;	hypothetical protein [Bacteroides]	--------	PUL14	0
tig00000243	905059	906681	BUNIF_01095	-	hypothetical protein;	tetratricopeptide repeat protein [Bacteroides]	--------	PUL14	0
tig00000243	906779	907387	BUNIF_01096	+	rnhB;Ribonuclease HII	ribonuclease HII [Bacteroides]	--------	PUL14	0
tig00000243	907394	908320	BUNIF_01097	-	corA;Cobalt/magnesium transport protein CorA	magnesium transporter CorA family protein [Bacteroides]	--------	PUL14	0
tig00000243	908590	910104	BUNIF_01098	+	gpmI_2;2%2C3-bisphosphoglycerate-independent phosphoglycerate mutase	2,3-bisphosphoglycerate-independent phosphoglycerate mutase [Bacteroides]	--------	PUL14	0
tig00000243	910211	910798	BUNIF_01099	+	hypothetical protein;	DUF3109 family protein [Bacteroides uniformis]	--------	PUL14	940912
tig00000243	940912	941499	BUNIF_01127	+	hypothetical protein;	DUF4292 domain-containing protein [Bacteroides uniformis]	--------	PUL15	0
tig00000243	941549	942850	BUNIF_01128	+	hypothetical protein;	peptidoglycan DD-metalloendopeptidase family protein [Bacteroides]	--------	PUL15	0
tig00000243	942858	943928	BUNIF_01129	-	dapE_1;Putative succinyl-diaminopimelate desuccinylase DapE	M20/M25/M40 family metallo-hydrolase [Bacteroides]	--------	PUL15	0
tig00000243	944019	944636	BUNIF_01130	-	hypothetical protein;	PorT family protein [Bacteroides]	--------	PUL15	0
tig00000243	944854	946659	BUNIF_01131	+	Long-chain-fatty-acid--CoA ligase FadD15;	long-chain fatty acid--CoA ligase [Bacteroides]	--------	PUL15	0
tig00000243	947630	950719	BUNIF_01132	+	TonB-dependent receptor P3;	SusC/RagA family TonB-linked outer membrane protein [Bacteroides]	--------	PUL15	0
tig00000243	950735	952336	BUNIF_01133	+	hypothetical protein;	SusD/RagB family nutrient-binding outer membrane lipoprotein [Bacteroides]	--------	PUL15	0
tig00000243	952465	953550	BUNIF_01134	+	hypothetical protein;	hypothetical protein [Bacteroides]	--------	PUL15	0
tig00000243	953633	956086	BUNIF_01135	+	hypothetical protein;	glycosyl hydrolase family 9 [Bacteroides]	GH9	PUL15	0
tig00000243	956098	957324	BUNIF_01136	+	hypothetical protein;	DUF5009 domain-containing protein [Bacteroides]	--------	PUL15	0
tig00000243	957330	958730	BUNIF_01137	+	hypothetical protein;	family 10 glycosylhydrolase [Bacteroides]	--------	PUL15	0
tig00000243	958853	959479	BUNIF_01138	+	hypothetical protein;	hypothetical protein [Bacteroides]	CBM0	PUL15	0
tig00000243	959594	960709	BUNIF_01139	+	prfB;Peptide chain release factor RF2	peptide chain release factor 2 [Bacteroides]	--------	PUL15	0
tig00000243	960790	960924	BUNIF_01140	+	hypothetical protein;	#N/A	--------	PUL15	0
tig00000243	960944	961411	BUNIF_01141	+	Inorganic triphosphatase;	CYTH domain-containing protein [Bacteroides]	--------	PUL15	0
tig00000243	961446	962741	BUNIF_01142	+	hypothetical protein;	DUF4010 domain-containing protein [Bacteroides]	--------	PUL15	0
tig00000243	962892	965423	BUNIF_01143	+	hypothetical protein;	TonB-dependent receptor [Bacteroides]	--------	PUL15	0
tig00000243	965511	966845	BUNIF_01144	-	hypothetical protein;	DUF3131 domain-containing protein [Bacteroides uniformis]	GH144	PUL15	0
tig00000243	966890	967645	BUNIF_01145	-	hypothetical protein;	endonuclease/exonuclease/phosphatase family protein [Bacteroides]	--------	PUL15	0
tig00000243	967587	967754	BUNIF_01146	-	hypothetical protein;	endonuclease/exonuclease/phosphatase family protein [Bacteroides]	--------	PUL15	0
tig00000243	967794	970124	BUNIF_01147	-	Beta-xylosidase;	beta-glucosidase BglX [Bacteroides uniformis]	GH3	PUL15	0
tig00000243	970440	971960	BUNIF_01148	-	SusD-like protein P2;	RagB/SusD family nutrient uptake outer membrane protein [Bacteroides uniformis]	--------	PUL15	0
tig00000243	972041	975076	BUNIF_01149	-	TonB-dependent receptor P3;	TonB-dependent receptor [Bacteroides]	--------	PUL15	0
tig00000243	975213	977504	BUNIF_01150	-	Beta-xylosidase;	beta-glucosidase BglX [Bacteroides]	GH3	PUL15	0
tig00000243	977623	979014	BUNIF_01151	-	hypothetical protein;	periplasmic beta-glucosidase [Bacteroides]	GH144	PUL15	0
tig00000243	979032	981131	BUNIF_01152	-	hypothetical protein;	family 43 glycosylhydrolase [Bacteroides]	GH43_28	PUL15	0
tig00000243	981144	982694	BUNIF_01153	-	hypothetical protein;	RagB/SusD family nutrient uptake outer membrane protein [Bacteroides]	--------	PUL15	0
tig00000243	982713	985736	BUNIF_01154	-	susC_5;TonB-dependent receptor SusC	TonB-dependent receptor [Bacteroides]	--------	PUL15	0
tig00000243	985915	988755	BUNIF_01155	-	hypothetical protein;	hypothetical protein [Bacteroides]	--------	PUL15	994185
tig00000243	994185	997025	BUNIF_01162	-	hypothetical protein;	family 43 glycosylhydrolase [Bacteroides uniformis]	GH43_16	PUL16	0
tig00000243	997075	999468	BUNIF_01163	-	hypothetical protein;	DUF5110 domain-containing protein [Bacteroides uniformis]	GH31	PUL16	0
tig00000243	999479	1001032	BUNIF_01164	-	hypothetical protein;	alpha-L-fucosidase [Bacteroides]	GH29	PUL16	0
tig00000243	1001152	1004259	BUNIF_01165	-	lacZ_5;Beta-galactosidase	DUF4981 domain-containing protein [Bacteroides uniformis]	GH2	PUL16	0
tig00000243	1004282	1006342	BUNIF_01166	-	bgaA;Beta-galactosidase BgaA	beta-galactosidase [Bacteroides]	GH42	PUL16	0
tig00000243	1006369	1006974	BUNIF_01167	-	ebgA;Evolved beta-galactosidase subunit alpha	DUF4981 domain-containing protein, partial [Bacteroides uniformis]	GH2	PUL16	0
tig00000243	1006985	1010095	BUNIF_01168	-	lacZ_6;Beta-galactosidase	DUF4981 domain-containing protein [Bacteroides]	GH2	PUL16	0
tig00000243	1010092	1012164	BUNIF_01169	-	Retaining alpha-galactosidase;	glycoside hydrolase family 97 protein [Bacteroides uniformis]	GH97	PUL16	0
tig00000243	1012196	1013638	BUNIF_01170	-	Xyloglucan-specific endo-beta-1%2C4-glucanase BoGH5A;	cellulase family glycosylhydrolase [Bacteroides]	GH5_4	PUL16	0
tig00000243	1013766	1014107	BUNIF_01171	-	IPT/TIG domain-containing protein;	hypothetical protein [Bacteroides]	--------	PUL16	0
tig00000243	1014077	1014904	BUNIF_01172	-	IPT/TIG domain-containing protein;	hypothetical protein [Bacteroides]	--------	PUL16	0
tig00000243	1014901	1015221	BUNIF_01173	-	hypothetical protein;	hypothetical protein [Bacteroides]	--------	PUL16	0
tig00000243	1015262	1016884	BUNIF_01174	-	SusD-like protein;	RagB/SusD family nutrient uptake outer membrane protein [Bacteroides]	--------	PUL16	0
tig00000243	1017091	1020096	BUNIF_01175	-	TonB-dependent receptor P3;	TonB-dependent receptor [Bacteroides]	--------	PUL16	0
tig00000243	1020224	1024225	BUNIF_01176	-	rcsC_11;Sensor histidine kinase RcsC	hybrid sensor histidine kinase/response regulator transcription factor [Bacteroides uniformis]	--------	PUL16	1025808
tig00000243	1025808	1027805	BUNIF_01178	+	Putative beta-glucuronidase;	glycoside hydrolase family 2 [Bacteroides uniformis]	GH2	PUL17	0
tig00000243	1027887	1028987	BUNIF_01179	-	xsa;Xylosidase/arabinosidase	family 43 glycosylhydrolase [Bacteroides uniformis]	GH43_33	PUL17	0
tig00000243	1029126	1030652	BUNIF_01180	+	mutS_2;DNA mismatch repair protein MutS	hypothetical protein [Bacteroides]	--------	PUL17	0
tig00000243	1030899	1031660	BUNIF_01181	-	srlR;Glucitol operon repressor	DeoR/GlpR transcriptional regulator [Bacteroides]	--------	PUL17	0
tig00000243	1031678	1032292	BUNIF_01182	-	ribB;3%2C4-dihydroxy-2-butanone 4-phosphate synthase	3,4-dihydroxy-2-butanone-4-phosphate synthase [Bacteroides uniformis]	--------	PUL17	0
tig00000243	1032548	1033381	BUNIF_01183	+	aptA;Apulose-4-phosphate transketolase subunit A	transketolase [Bacteroides]	--------	PUL17	0
tig00000243	1033383	1034306	BUNIF_01184	+	aptB;Apulose-4-phosphate transketolase subunit B	transketolase [Bacteroides uniformis]	--------	PUL17	0
tig00000243	1034336	1035574	BUNIF_01185	+	glpK_1;Glycerol kinase	glycerol kinase GlpK [Bacteroides uniformis]	--------	PUL17	0
tig00000243	1035582	1035815	BUNIF_01186	+	glpK_2;Glycerol kinase	glycerol kinase GlpK [Bacteroides uniformis]	--------	PUL17	0
tig00000243	1035854	1037278	BUNIF_01187	+	hypothetical protein;	hypothetical protein [Bacteroides uniformis]	--------	PUL17	0
tig00000243	1037315	1038331	BUNIF_01188	+	hypothetical protein;	multidrug DMT transporter permease [Bacteroides uniformis]	--------	PUL17	0
tig00000243	1038368	1041463	BUNIF_01189	+	TonB-dependent receptor P3;	TonB-dependent receptor [Bacteroides uniformis]	--------	PUL17	0
tig00000243	1041484	1043031	BUNIF_01190	+	SusD-like protein P2;	RagB/SusD family nutrient uptake outer membrane protein [Bacteroides uniformis]	--------	PUL17	0
tig00000243	1043053	1044594	BUNIF_01191	+	hypothetical protein;	DUF1593 domain-containing protein [Bacteroides uniformis]	--------	PUL17	0
tig00000243	1044630	1045826	BUNIF_01192	+	axe1-6A_3;Carbohydrate acetyl esterase/feruloyl esterase	esterase [Bacteroides uniformis]	CE1	PUL17	0
tig00000243	1045840	1048176	BUNIF_01193	+	bglB_3;Thermostable beta-glucosidase B	beta-glucosidase [Bacteroides uniformis]	GH3	PUL17	0
tig00000243	1048415	1049956	BUNIF_01194	+	glyQS;Glycine--tRNA ligase	glycine--tRNA ligase [Bacteroides uniformis]	--------	PUL17	0
tig00000243	1050064	1050702	BUNIF_01195	+	hypothetical protein;	FKBP-type peptidyl-prolyl cis-trans isomerase [Bacteroides uniformis]	--------	PUL17	0
tig00000243	1050788	1052593	BUNIF_01196	-	yfeW_1;Putative D-alanyl-D-alanine carboxypeptidase	serine hydrolase [Bacteroides uniformis]	GH3	PUL17	0
tig00000243	1052711	1053520	BUNIF_01197	-	murQ;N-acetylmuramic acid 6-phosphate etherase	N-acetylmuramic acid 6-phosphate etherase [Bacteroides]	CE9	PUL17	1058896
tig00000243	1058896	1060137	BUNIF_01201	-	hypothetical protein;	DUF1343 domain-containing protein [Bacteroides]	GH3	PUL18	0
tig00000243	1060186	1061508	BUNIF_01202	-	ampG_1;Anhydromuropeptide permease	MFS transporter [Bacteroides]	--------	PUL18	0
tig00000243	1061536	1062855	BUNIF_01203	-	lytB;Amidase enhancer	SpoIID/LytB domain-containing protein [Bacteroides]	GT2	PUL18	0
tig00000243	1062897	1063829	BUNIF_01204	-	hypothetical protein;	DUF4922 domain-containing protein [Bacteroides]	GT2	PUL18	0
tig00000243	1063831	1065291	BUNIF_01205	-	hypothetical protein;	glycosyltransferase family 2 protein [Bacteroides]	GT2	PUL18	0
tig00000243	1065316	1067145	BUNIF_01206	-	bamB;Outer membrane protein assembly factor BamB	PQQ-binding-like beta-propeller repeat protein [Bacteroides]	--------	PUL18	0
tig00000243	1067195	1070317	BUNIF_01207	-	hypothetical protein;	xanthan lyase [Bacteroides]	--------	PUL18	0
tig00000243	1070333	1071787	BUNIF_01208	-	hypothetical protein;	sodium:solute symporter [Bacteroides]	--------	PUL18	0
tig00000243	1071961	1073223	BUNIF_01209	-	hypothetical protein;	DUF1343 domain-containing protein [Bacteroides]	GH3	PUL18	0
tig00000243	1073357	1074316	BUNIF_01210	-	hypothetical protein;	helicase [Bacteroides uniformis]	--------	PUL18	0
tig00000243	1074320	1075450	BUNIF_01211	-	hypothetical protein;	helicase [Bacteroides uniformis]	--------	PUL18	0
tig00000243	1075823	1076446	BUNIF_01212	+	hypothetical protein;	DNA-binding protein [Bacteroides]	--------	PUL18	0
tig00000243	1076595	1076903	BUNIF_01213	-	hypothetical protein;	nucleotidyltransferase domain-containing protein [Bacteroides]	--------	PUL18	0
tig00000243	1076907	1077179	BUNIF_01214	-	hypothetical protein;	nucleotidyltransferase [Bacteroides]	--------	PUL18	0
tig00000243	1077270	1078823	BUNIF_01215	-	hypothetical protein;	hypothetical protein [Bacteroides]	--------	PUL18	0
tig00000243	1079032	1080717	BUNIF_01216	-	hypothetical protein;	RagB/SusD family nutrient uptake outer membrane protein [Bacteroides]	--------	PUL18	0
tig00000243	1080740	1083022	BUNIF_01217	-	TonB-dependent receptor P3;	TonB-dependent receptor [Bacteroides]	--------	PUL18	0
tig00000243	1083019	1084134	BUNIF_01218	-	hypothetical protein;	TonB-dependent receptor [Bacteroides]	--------	PUL18	0
tig00000243	1084538	1085386	BUNIF_01219	+	hypothetical protein;	hypothetical protein [Bacteroides]	--------	PUL18	0
tig00000243	1085366	1085515	BUNIF_01220	-	hypothetical protein;	#N/A	--------	PUL18	0
tig00000243	1085799	1089140	BUNIF_01221	+	susC_6;TonB-dependent receptor SusC	TonB-dependent receptor [Bacteroides]	--------	PUL18	0
tig00000243	1089160	1091058	BUNIF_01222	+	hypothetical protein;	RagB/SusD family nutrient uptake outer membrane protein [Bacteroides]	--------	PUL18	0
tig00000243	1091131	1092138	BUNIF_01223	-	asd;Aspartate-semialdehyde dehydrogenase	aspartate-semialdehyde dehydrogenase [Bacteroides]	--------	PUL18	1185035
tig00000243	1185035	1185952	BUNIF_01332	+	yfkN_1;Trifunctional nucleotide phosphoesterase protein YfkN	metallophosphatase [Bacteroides]	CBM50	PUL19	0
tig00000243	1185954	1187498	BUNIF_01333	+	nagZ_1;Beta-hexosaminidase	serine hydrolase [Bacteroides uniformis]	GH3	PUL19	0
tig00000243	1187498	1188967	BUNIF_01334	+	yfeW_2;Putative D-alanyl-D-alanine carboxypeptidase	serine hydrolase [Bacteroides uniformis]	GH3	PUL19	0
tig00000243	1188988	1189272	BUNIF_01335	+	hypothetical protein;	serine hydrolase [Bacteroides]	GH3	PUL19	0
tig00000243	1189254	1190066	BUNIF_01336	+	nagZ_2;Beta-hexosaminidase	serine hydrolase [Bacteroides]	GH3	PUL19	0
tig00000243	1190126	1192030	BUNIF_01337	+	yfeW_3;Putative D-alanyl-D-alanine carboxypeptidase	serine hydrolase [Bacteroides uniformis]	GH3	PUL19	0
tig00000243	1192138	1192767	BUNIF_01338	-	hypothetical protein;	outer membrane beta-barrel protein [Bacteroides]	--------	PUL19	0
tig00000243	1192892	1193530	BUNIF_01339	-	hypothetical protein;	DUF4136 domain-containing protein [Bacteroides]	--------	PUL19	0
tig00000243	1193722	1195737	BUNIF_01340	-	Retaining alpha-galactosidase;	glycoside hydrolase family 97 protein [Bacteroides uniformis]	GH97	PUL19	0
tig00000243	1195744	1196748	BUNIF_01341	-	gpr;L-glyceraldehyde 3-phosphate reductase	glyceraldehyde 3-phosphate reductase [Bacteroides uniformis]	CE12	PUL19	0
tig00000243	1196767	1199253	BUNIF_01342	-	cbpA;Cellobiose phosphorylase	glycosyl transferase [Bacteroides uniformis]	GH94	PUL19	0
tig00000243	1199477	1201921	BUNIF_01343	+	Beta-galactosidase BoGH2A;	glycoside hydrolase family 2 protein [Bacteroides]	GH2	PUL19	0
tig00000243	1202219	1203112	BUNIF_01344	+	rhaS_3;HTH-type transcriptional activator RhaS	helix-turn-helix transcriptional regulator [Bacteroides]	--------	PUL19	0
tig00000243	1203185	1204468	BUNIF_01345	+	axe7A;Acetyl esterase Axe7A	acetylxylan esterase [Bacteroides uniformis]	CE7	PUL19	0
tig00000243	1204560	1205852	BUNIF_01346	+	hypothetical protein;	endo-1,4-beta-mannosidase [Bacteroides]	GH5_7	PUL19	0
tig00000243	1205965	1206936	BUNIF_01347	+	eglS;Endoglucanase	glycoside hydrolase family 5 protein [Bacteroides]	GH5_2	PUL19	0
tig00000243	1207000	1207113	BUNIF_01348	+	hypothetical protein;	#N/A	--------	PUL19	0
tig00000243	1207171	1210437	BUNIF_01349	+	TonB-dependent receptor P3;	TonB-dependent receptor [Bacteroides]	--------	PUL19	0
tig00000243	1210458	1212179	BUNIF_01350	+	SusD-like protein;	RagB/SusD family nutrient uptake outer membrane protein [Bacteroides]	--------	PUL19	0
tig00000243	1212196	1213497	BUNIF_01351	+	hypothetical protein;	hypothetical protein [Bacteroides]	--------	PUL19	1215572
tig00000243	1215572	1217269	BUNIF_01353	+	hypothetical protein;	hypothetical protein [Bacteroides uniformis]	GH26	PUL20	0
tig00000243	1217675	1220923	BUNIF_01354	+	susC_7;TonB-dependent receptor SusC	TonB-dependent receptor [Bacteroides]	--------	PUL20	0
tig00000243	1220936	1222705	BUNIF_01355	+	SusD-like protein P38;	RagB/SusD family nutrient uptake outer membrane protein [Bacteroides]	--------	PUL20	0
tig00000243	1222732	1223589	BUNIF_01356	+	hypothetical protein;	hypothetical protein [Bacteroides]	--------	PUL20	0
tig00000243	1223659	1224381	BUNIF_01357	+	hypothetical protein;	hypothetical protein [Bacteroides]	--------	PUL20	0
tig00000243	1224702	1225343	BUNIF_01358	-	hypothetical protein;	DNA-binding protein [Bacteroides uniformis]	--------	PUL20	0
tig00000243	1225702	1227030	BUNIF_01359	+	hypothetical protein;	helicase [Bacteroides uniformis]	--------	PUL20	0
tig00000243	1227292	1228419	BUNIF_01360	+	rutC_1;Putative aminoacrylate peracid reductase RutC	endoribonuclease L-PSP [Bacteroides uniformis]	--------	PUL20	0
tig00000243	1228499	1229113	BUNIF_01361	+	hypothetical protein;	DUF4369 domain-containing protein [Bacteroides]	--------	PUL20	0
tig00000243	1229085	1230536	BUNIF_01362	+	hypothetical protein;	hypothetical protein [Bacteroides]	--------	PUL20	0
tig00000243	1230540	1231154	BUNIF_01363	+	hypothetical protein;	cytochrome c-binding protein [Bacteroides uniformis]	--------	PUL20	0
tig00000243	1231277	1232014	BUNIF_01364	+	hypothetical protein;	cytochrome c-binding protein [Bacteroides uniformis]	--------	PUL20	0
tig00000243	1232065	1233831	BUNIF_01365	+	hypothetical protein;	hypothetical protein [Bacteroides]	--------	PUL20	0
tig00000243	1233842	1235302	BUNIF_01366	+	hypothetical protein;	hypothetical protein [Bacteroides]	--------	PUL20	0
tig00000243	1235598	1236548	BUNIF_01367	+	manA_1;Mannan endo-1%2C4-beta-mannosidase	beta-mannosidase [Bacteroides uniformis]	GH26	PUL20	0
tig00000243	1236571	1237743	BUNIF_01368	+	4-O-beta-D-mannosyl-D-glucose phosphorylase;	glycosidase [Bacteroides]	GH130	PUL20	0
tig00000243	1237761	1239140	BUNIF_01369	+	yagG;Putative glycoside/cation symporter YagG	MFS transporter [Bacteroides]	GH43_1	PUL20	0
tig00000243	1239181	1240368	BUNIF_01370	+	bfce_2;Cellobiose 2-epimerase	N-acyl-D-glucosamine 2-epimerase [Bacteroides]	GH130	PUL20	0
tig00000243	1240387	1241022	BUNIF_01371	+	hypothetical protein;	SGNH/GDSL hydrolase family protein [Bacteroides]	--------	PUL20	1263961
tig00000243	1263961	1265922	BUNIF_01392	-	rcsC_12;Sensor histidine kinase RcsC	histidine kinase [Bacteroides]	GT2	PUL21	0
tig00000243	1265919	1267778	BUNIF_01393	-	rcsC_13;Sensor histidine kinase RcsC	sensor histidine kinase [Bacteroides]	GT2	PUL21	0
tig00000243	1267934	1269553	BUNIF_01394	-	hypothetical protein;	DNA polymerase III subunit gamma/tau [Bacteroides]	--------	PUL21	0
tig00000243	1269550	1269747	BUNIF_01395	-	hypothetical protein;	DNA polymerase III subunit gamma/tau [Bacteroides uniformis]	--------	PUL21	0
tig00000243	1269890	1270198	BUNIF_01396	+	hypothetical protein;	septum formation initiator [Bacteria]	--------	PUL21	0
tig00000243	1270195	1270539	BUNIF_01397	+	hypothetical protein;	hypothetical protein [Bacteroides]	--------	PUL21	0
tig00000243	1270633	1271964	BUNIF_01398	-	hypothetical protein;	DUF5125 domain-containing protein [Bacteroides]	--------	PUL21	0
tig00000243	1271992	1273503	BUNIF_01399	-	hypothetical protein;	glucosylceramidase [Bacteroides]	GH30_3	PUL21	0
tig00000243	1273535	1274137	BUNIF_01400	-	hypothetical protein;	RagB/SusD family nutrient uptake outer membrane protein [Bacteroides]	--------	PUL21	0
tig00000243	1274119	1275060	BUNIF_01401	-	hypothetical protein;	RagB/SusD family nutrient uptake outer membrane protein [Bacteroides]	--------	PUL21	0
tig00000243	1275079	1278057	BUNIF_01402	-	TonB-dependent receptor P3;	TonB-dependent receptor [Bacteroides]	--------	PUL21	0
tig00000243	1278435	1280150	BUNIF_01403	+	hypothetical protein;	hypothetical protein [Bacteroides]	--------	PUL21	1330702
tig00000243	1330702	1331562	BUNIF_01450	-	hypothetical protein;	hypothetical protein [Bacteroides]	--------	PUL22	0
tig00000243	1331630	1332730	BUNIF_01451	-	hypothetical protein;	porin [Bacteroides]	--------	PUL22	0
tig00000243	1332973	1335255	BUNIF_01452	+	Xyloglucanase;	hypothetical protein [Bacteroides uniformis]	GH74	PUL22	0
tig00000243	1335354	1336421	BUNIF_01453	+	mnmA_3;tRNA-specific 2-thiouridylase MnmA	tRNA 2-thiouridine(34) synthase MnmA [Bacteroides uniformis]	--------	PUL22	0
tig00000243	1336452	1337819	BUNIF_01454	+	hypothetical protein;	S8 family serine peptidase [Bacteroides]	--------	PUL22	0
tig00000243	1337767	1339056	BUNIF_01455	+	xseA;Exodeoxyribonuclease 7 large subunit	exodeoxyribonuclease VII large subunit [Bacteroides uniformis]	--------	PUL22	0
tig00000243	1339130	1339528	BUNIF_01456	+	hypothetical protein;	lipocalin family protein [Bacteroides uniformis]	--------	PUL22	0
tig00000243	1339541	1339756	BUNIF_01457	+	hypothetical protein;	exodeoxyribonuclease VII small subunit [Bacteroides]	--------	PUL22	0
tig00000243	1339810	1340829	BUNIF_01458	+	ilvE;Branched-chain-amino-acid aminotransferase	branched-chain amino acid aminotransferase [Bacteroides]	--------	PUL22	0
tig00000243	1340992	1341750	BUNIF_01459	+	trmB;tRNA (guanine-N(7)-)-methyltransferase	tRNA (guanosine(46)-N7)-methyltransferase TrmB [Bacteroides]	--------	PUL22	0
tig00000243	1341825	1342925	BUNIF_01460	+	Iron-sulfur cluster carrier protein;	Mrp/NBP35 family ATP-binding protein [Bacteroides]	--------	PUL22	0
tig00000243	1343017	1344837	BUNIF_01461	-	hypothetical protein;	TonB family protein [Bacteroides]	--------	PUL22	0
tig00000243	1344840	1345202	BUNIF_01462	-	hypothetical protein;	BlaI/MecI/CopY family transcriptional regulator [Bacteroides]	--------	PUL22	0
tig00000243	1345280	1345435	BUNIF_01463	-	hypothetical protein;	#N/A	--------	PUL22	0
tig00000243	1345492	1346436	BUNIF_01464	+	Glycosyl hydrolase family 109 protein 1;	Gfo/Idh/MocA family oxidoreductase [Bacteroides]	GH109	PUL22	0
tig00000243	1346433	1347029	BUNIF_01465	+	Glycosyl hydrolase family 109 protein 1;	Gfo/Idh/MocA family oxidoreductase [Bacteroides]	GH109	PUL22	0
tig00000243	1347094	1349040	BUNIF_01466	-	resA_3;Thiol-disulfide oxidoreductase ResA	TlpA family protein disulfide reductase [Bacteroides]	--------	PUL22	0
tig00000243	1349141	1350208	BUNIF_01467	+	hypothetical protein;	hydrolase [Bacteroides uniformis]	GH33	PUL22	0
tig00000243	1350427	1351665	BUNIF_01468	-	hypothetical protein;	ABC transporter permease [Bacteroides]	--------	PUL22	0
tig00000243	1351665	1352855	BUNIF_01469	-	hypothetical protein;	ABC transporter permease [Bacteroides]	--------	PUL22	1360978
tig00000243	1360978	1362975	BUNIF_01475	-	hypothetical protein;	glycoside hydrolase family 88 protein [Bacteroides sp. AR29]	GH105	PUL23	0
tig00000243	1363654	1365270	BUNIF_01476	-	SusD-like protein P2;	RagB/SusD family nutrient uptake outer membrane protein [Bacteroides]	--------	PUL23	0
tig00000243	1365292	1368531	BUNIF_01477	-	TonB-dependent receptor P3;	TonB-dependent receptor [Bacteroides uniformis]	--------	PUL23	0
tig00000243	1368642	1369661	BUNIF_01478	-	hypothetical protein;	FecR family protein [Bacteroides]	--------	PUL23	0
tig00000243	1369815	1370363	BUNIF_01479	+	hypothetical protein;	RNA polymerase sigma-70 factor [Bacteroides]	--------	PUL23	0
tig00000243	1370433	1372643	BUNIF_01480	-	Beta-xylosidase;	beta-glucosidase [Bacteroides]	GH3	PUL23	0
tig00000243	1372750	1373520	BUNIF_01481	-	hypothetical protein;	hypothetical protein [Bacteroides]	GH35	PUL23	0
tig00000243	1373532	1376252	BUNIF_01482	-	lacZ_7;Beta-galactosidase	beta-glucuronidase [Bacteroides]	GH2	PUL23	0
tig00000243	1376249	1378027	BUNIF_01483	-	uidA;Beta-glucuronidase	glycoside hydrolase family 2 [Bacteroides]	GH2	PUL23	0
tig00000243	1378085	1380079	BUNIF_01484	-	Retaining alpha-galactosidase;	glycoside hydrolase family 97 protein [Bacteroides uniformis]	GH97	PUL23	0
tig00000243	1380093	1382156	BUNIF_01485	-	hypothetical protein;	hypothetical protein [Bacteroides]	GH36	PUL23	1415603
tig00000243	1415603	1416598	BUNIF_01515	+	1-phosphatidylinositol phosphodiesterase;	phosphatidylinositol-specific phospholipase C [Bacteroides]	CBM13	PUL24	0
tig00000243	1416681	1417505	BUNIF_01516	+	bglK;Beta-glucoside kinase	ROK family protein [Bacteroides]	--------	PUL24	0
tig00000243	1417679	1420861	BUNIF_01517	+	TonB-dependent receptor P3;	TonB-dependent receptor [Bacteroides]	--------	PUL24	0
tig00000243	1420884	1422521	BUNIF_01518	+	SusD-like protein;	RagB/SusD family nutrient uptake outer membrane protein [Bacteroides]	--------	PUL24	0
tig00000243	1422724	1425654	BUNIF_01519	+	hypothetical protein;	alpha-mannosidase [Bacteroides uniformis]	GH92	PUL24	0
tig00000243	1425673	1426536	BUNIF_01520	+	hypothetical protein;	endonuclease/exonuclease/phosphatase family protein [Bacteroides]	GH16	PUL24	0
tig00000243	1426580	1427692	BUNIF_01521	+	hypothetical protein;	alkaline phosphatase [Bacteroides]	--------	PUL24	0
tig00000243	1427714	1429318	BUNIF_01522	+	hypothetical protein;	glycoside hydrolase [Bacteroides]	GH63	PUL24	0
tig00000243	1429333	1430784	BUNIF_01523	+	hypothetical protein;	glycoside hydrolase family 125 protein [Bacteroides]	GH125	PUL24	0
tig00000243	1430781	1430963	BUNIF_01524	+	hypothetical protein;	family 20 glycosylhydrolase [Bacteroides uniformis]	--------	PUL24	0
tig00000243	1430960	1433101	BUNIF_01525	+	hypothetical protein;	family 20 glycosylhydrolase [Bacteroides uniformis]	GH20	PUL24	0
tig00000243	1433114	1434562	BUNIF_01526	+	cpdA_6;3'%2C5'-cyclic adenosine monophosphate phosphodiesterase CpdA	metallophosphatase [Bacteroides]	GH92	PUL24	0
tig00000243	1434564	1435736	BUNIF_01527	-	xylR;Xylose operon regulatory protein	DNA-binding transcriptional regulator [Bacteroides]	--------	PUL24	0
tig00000243	1435804	1436238	BUNIF_01528	-	hypothetical protein;	acyl-CoA thioesterase [Bacteroides]	--------	PUL24	1509102
tig00000243	1509102	1510355	BUNIF_01612	+	hypothetical protein;	DUF2264 domain-containing protein [Bacteroides]	GH105	PUL25	0
tig00000243	1510348	1511679	BUNIF_01613	+	hypothetical protein;	neuraminidase [Bacteroides uniformis]	GH145	PUL25	0
tig00000243	1511697	1512824	BUNIF_01614	+	Unsaturated 3S-rhamnoglycuronyl hydrolase;	glycoside hydrolase family 88 protein [Bacteroides]	GH105	PUL25	0
tig00000243	1512935	1514875	BUNIF_01615	+	hypothetical protein;	family 43 glycosylhydrolase [Bacteroides]	GH43_34	PUL25	0
tig00000243	1514906	1516852	BUNIF_01616	+	Retaining alpha-galactosidase;	glycoside hydrolase family 97 protein [Bacteroides uniformis]	GH43_19	PUL25	0
tig00000243	1517322	1519619	BUNIF_01617	+	hypothetical protein;	alpha-L-arabinofuranosidase [Bacteroides]	GH51	PUL25	0
tig00000243	1519669	1521660	BUNIF_01618	+	hypBA1;Non-reducing end beta-L-arabinofuranosidase	glycoside hydrolase family 127 protein [Bacteroides uniformis]	GH127	PUL25	0
tig00000243	1521715	1522893	BUNIF_01619	+	Extracellular exo-alpha-L-arabinofuranosidase;	alpha-L-arabinofuranosidase [Bacteroides uniformis]	GH51	PUL25	0
tig00000243	1522845	1523663	BUNIF_01620	+	Extracellular exo-alpha-L-arabinofuranosidase;	alpha-L-arabinofuranosidase [Bacteroides uniformis]	GH51	PUL25	0
tig00000243	1523841	1526936	BUNIF_01621	+	lacZ_8;Beta-galactosidase	DUF4981 domain-containing protein [Bacteroides]	GH2	PUL25	0
tig00000243	1527062	1527640	BUNIF_01622	-	tag_1;DNA-3-methyladenine glycosylase 1	DNA-3-methyladenine glycosylase I [Bacteroides uniformis]	--------	PUL25	0
tig00000243	1527778	1528998	BUNIF_01623	+	hypothetical protein;	ATP-binding protein [Bacteroides]	--------	PUL25	0
tig00000243	1528995	1531088	BUNIF_01624	-	hypothetical protein;	helicase [Bacteroides]	--------	PUL25	0
tig00000243	1531661	1532101	BUNIF_01625	-	hypothetical protein;	hypothetical protein [Bacteroides]	--------	PUL25	0
tig00000243	1532286	1536395	BUNIF_01626	+	rcsC_15;Sensor histidine kinase RcsC	response regulator [Bacteroides uniformis]	--------	PUL25	0
tig00000243	1536562	1539840	BUNIF_01627	+	TonB-dependent receptor P3;	TonB-dependent receptor [Bacteroides]	--------	PUL25	0
tig00000243	1539864	1541921	BUNIF_01628	+	hypothetical protein;	RagB/SusD family nutrient uptake outer membrane protein [Bacteroides uniformis]	--------	PUL25	0
tig00000243	1542020	1543171	BUNIF_01629	+	hypothetical protein;	family 43 glycosylhydrolase [Bacteroides uniformis]	GH16	PUL25	0
tig00000243	1543131	1543703	BUNIF_01630	-	tag_2;DNA-3-methyladenine glycosylase 1	DNA-3-methyladenine glycosylase I [Bacteroides uniformis]	--------	PUL25	0
tig00000243	1543866	1545047	BUNIF_01631	+	uxuA_2;Mannonate dehydratase	mannonate dehydratase [Bacteroides uniformis]	GH35	PUL25	0
tig00000243	1545162	1548482	BUNIF_01632	-	hypothetical protein;	family 43 glycosylhydrolase [Bacteroides uniformis]	CBM32	PUL25	0
tig00000243	1548630	1550429	BUNIF_01633	-	hypothetical protein;	gamma-glutamyl-gamma-aminobutyrate hydrolase family protein [Bacteroides]	--------	PUL25	0
tig00000243	1550650	1551234	BUNIF_01634	+	prfC_1;Peptide chain release factor 3	elongation factor G [Bacteroides]	--------	PUL25	0
tig00000243	1551188	1552807	BUNIF_01635	+	fusA_4;Elongation factor G	elongation factor G [Bacteroides]	--------	PUL25	0
tig00000243	1553108	1554652	BUNIF_01636	+	sasA_3;Adaptive-response sensory-kinase SasA	HAMP domain-containing histidine kinase [Bacteroides]	--------	PUL25	0
tig00000243	1554658	1555359	BUNIF_01637	+	mprA_1;Response regulator MprA	response regulator transcription factor [Bacteroides]	GT2	PUL25	0
tig00000243	1555447	1555623	BUNIF_01638	-	hypothetical protein;	hypothetical protein [Bacteroides fluxus]	--------	PUL25	0
tig00000243	1555824	1556270	BUNIF_01639	-	slyA;Transcriptional regulator SlyA	MarR family transcriptional regulator [Bacteroides]	--------	PUL25	1681680
tig00000243	1681680	1682825	BUNIF_01757	+	iadA;Isoaspartyl dipeptidase	beta-aspartyl-peptidase [Bacteroides]	CE0	PUL26	0
tig00000243	1682822	1685854	BUNIF_01758	+	hypothetical protein;	zinc carboxypeptidase [Bacteroides]	--------	PUL26	0
tig00000243	1685884	1686201	BUNIF_01759	+	susB_1;Glucan 1%2C4-alpha-glucosidase SusB	glycoside hydrolase family 97 protein [Bacteroides sp. D20]	GH97	PUL26	0
tig00000243	1686177	1687910	BUNIF_01760	+	susB_2;Glucan 1%2C4-alpha-glucosidase SusB	glycoside hydrolase family 97 protein [Bacteroides]	GH97	PUL26	0
tig00000243	1687938	1689998	BUNIF_01761	-	ppk;Polyphosphate kinase	RNA degradosome polyphosphate kinase [Bacteroides]	--------	PUL26	0
tig00000243	1690090	1690584	BUNIF_01762	+	hypothetical protein;	metallophosphoesterase family protein [Bacteroides]	--------	PUL26	0
tig00000243	1690907	1691047	BUNIF_01763	-	hypothetical protein;	#N/A	--------	PUL26	0
tig00000243	1690986	1691846	BUNIF_01764	-	hypothetical protein;	IS3 family transposase [Bacteroides]	--------	PUL26	0
tig00000243	1691969	1692349	BUNIF_01765	-	hypothetical protein;	transposase [Bacteroides uniformis]	--------	PUL26	0
tig00000243	1692606	1693478	BUNIF_01766	+	rffH;Glucose-1-phosphate thymidylyltransferase 2	glucose-1-phosphate thymidylyltransferase RfbA [Bacteroides]	--------	PUL26	0
tig00000243	1693566	1694708	BUNIF_01767	+	rffG;dTDP-glucose 4%2C6-dehydratase 2	dTDP-glucose 4,6-dehydratase [Bacteroides]	--------	PUL26	0
tig00000243	1694755	1695666	BUNIF_01768	-	menA_1;1%2C4-dihydroxy-2-naphthoate octaprenyltransferase	1,4-dihydroxy-2-naphthoate octaprenyltransferase [Bacteroides]	--------	PUL26	0
tig00000243	1695734	1696804	BUNIF_01769	+	hypothetical protein;	metallophosphoesterase [Bacteroides]	--------	PUL26	0
tig00000243	1696806	1699775	BUNIF_01770	-	hypothetical protein;	hypothetical protein [Bacteroides]	--------	PUL26	0
tig00000243	1699901	1700782	BUNIF_01771	+	hypothetical protein;	response regulator [Bacteroides]	--------	PUL26	0
tig00000243	1700755	1701147	BUNIF_01772	+	hypothetical protein;	response regulator [Bacteroides uniformis]	--------	PUL26	0
tig00000243	1701237	1701401	BUNIF_01773	+	hypothetical protein;	hybrid sensor histidine kinase/response regulator transcription factor [Bacteroides uniformis]	--------	PUL26	0
tig00000243	1701506	1703830	BUNIF_01774	+	rcsC_16;Sensor histidine kinase RcsC	response regulator [Bacteroides uniformis]	--------	PUL26	0
tig00000243	1703961	1704902	BUNIF_01775	+	nanK;N-acetylmannosamine kinase	ROK family protein [Bacteroides]	--------	PUL26	0
tig00000243	1704925	1705656	BUNIF_01776	+	gamA;putative glucosamine-6-phosphate deaminase 2	glucosamine-6-phosphate deaminase [Bacteroides]	--------	PUL26	0
tig00000243	1705710	1706975	BUNIF_01777	+	fucP_3;L-fucose-proton symporter	MFS transporter [Bacteroides]	--------	PUL26	0
tig00000243	1707012	1708715	BUNIF_01778	+	hypothetical protein;	glycosyl hydrolase family 18 [Bacteroides]	GH18	PUL26	0
tig00000243	1708969	1712079	BUNIF_01779	+	TonB-dependent receptor P3;	TonB-dependent receptor [Bacteroides uniformis]	--------	PUL26	0
tig00000243	1712101	1713663	BUNIF_01780	+	SusD-like protein P2;	RagB/SusD family nutrient uptake outer membrane protein [Bacteroides uniformis]	--------	PUL26	0
tig00000243	1713994	1714272	BUNIF_01781	+	hypothetical protein;	hypothetical protein [Bacteroides]	--------	PUL26	0
tig00000243	1714265	1715068	BUNIF_01782	-	hypothetical protein;	ThuA domain-containing protein [Bacteroides]	CBM13	PUL26	0
tig00000243	1715111	1717576	BUNIF_01783	-	hypothetical protein;	glycosyl hydrolase family 9 [Bacteroides]	GH9	PUL26	1732282
tig00000243	1732282	1732593	BUNIF_01798	-	hypothetical protein;	helix-turn-helix domain-containing protein [Bacteroides]	--------	PUL27	0
tig00000243	1732767	1733957	BUNIF_01799	-	hypothetical protein;	hypothetical protein [Bacteroides]	--------	PUL27	0
tig00000243	1733968	1735401	BUNIF_01800	-	hypothetical protein;	tyrosine-type recombinase/integrase [Bacteroides]	--------	PUL27	0
tig00000243	1735622	1738144	BUNIF_01801	+	TonB-dependent receptor P3;	SusC/RagA family TonB-linked outer membrane protein [Bacteroides]	--------	PUL27	0
tig00000243	1738177	1739970	BUNIF_01802	+	hypothetical protein;	RagB/SusD family nutrient uptake outer membrane protein [Bacteroides]	--------	PUL27	0
tig00000243	1739993	1741171	BUNIF_01803	+	hypothetical protein;	hypothetical protein [Bacteroides]	--------	PUL27	0
tig00000243	1741481	1742818	BUNIF_01804	+	Cyclomaltodextrinase;	alpha-amylase [Bacteroides]	GH13	PUL27	0
tig00000243	1742822	1742986	BUNIF_01805	+	hypothetical protein;	glycoside hydrolase family 97 protein [Bacteroides uniformis]	--------	PUL27	0
tig00000243	1743010	1744968	BUNIF_01806	+	susB_3;Glucan 1%2C4-alpha-glucosidase SusB	glycoside hydrolase family 97 protein [Bacteroides]	GH97	PUL27	0
tig00000243	1745347	1746684	BUNIF_01807	+	gdhB;NAD-specific glutamate dehydrogenase	NADP-specific glutamate dehydrogenase [Bacteroides]	--------	PUL27	0
tig00000243	1746823	1747986	BUNIF_01808	+	Methionine aminopeptidase 1%2C mitochondrial;	aminopeptidase P family protein [Bacteroides]	--------	PUL27	0
tig00000243	1748182	1749174	BUNIF_01809	-	hypothetical protein;	DUF3843 family protein [Bacteroides]	--------	PUL27	1780422
tig00000243	1780422	1783163	BUNIF_01840	+	hypothetical protein;	six-hairpin glycosidase [Bacteroides uniformis]	PL0	PUL28	0
tig00000243	1783255	1786059	BUNIF_01841	+	hypothetical protein;	helix-turn-helix domain-containing protein [Bacteroides uniformis]	--------	PUL28	0
tig00000243	1786179	1787306	BUNIF_01842	+	putative protein;	ATP-binding protein [Bacteroides uniformis]	--------	PUL28	0
tig00000243	1787501	1788016	BUNIF_01843	+	sigE;ECF RNA polymerase sigma factor SigE	sigma-70 family RNA polymerase sigma factor [Bacteroides]	--------	PUL28	0
tig00000243	1788063	1791149	BUNIF_01844	+	susC_8;TonB-dependent receptor SusC	TonB-dependent receptor [Bacteroides uniformis]	--------	PUL28	0
tig00000243	1791176	1793014	BUNIF_01845	+	hypothetical protein;	RagB/SusD family nutrient uptake outer membrane protein [Bacteroides uniformis]	--------	PUL28	0
tig00000243	1793114	1794712	BUNIF_01846	+	hypothetical protein;	hypothetical protein [Bacteroides]	GH88	PUL28	0
tig00000243	1794773	1796704	BUNIF_01847	+	Retaining alpha-galactosidase;	glycoside hydrolase family 97 protein [Bacteroides]	GH97	PUL28	0
tig00000243	1796731	1799097	BUNIF_01848	+	hypothetical protein;	glycoside hydrolase family 92 protein [Bacteroides]	GH92	PUL28	0
tig00000243	1799751	1800272	BUNIF_01849	+	hypothetical protein;	transposase [Bacteroides]	--------	PUL28	0
tig00000243	1800548	1801627	BUNIF_01850	+	IS256 family transposase ISSde5;	IS256 family transposase [Bacteroides]	--------	PUL28	0
tig00000243	1801900	1802745	BUNIF_01851	-	hypothetical protein;	hypothetical protein [Bacteroides]	GH28	PUL28	0
tig00000243	1802970	1803407	BUNIF_01852	-	hypothetical protein;	endo-polygalacturonase [Bacteroides uniformis]	GH28	PUL28	0
tig00000243	1803504	1805900	BUNIF_01853	-	Beta-xylosidase;	beta-glucosidase [Bacteroides]	GH3	PUL28	0
tig00000243	1805921	1806058	BUNIF_01854	+	hypothetical protein;	#N/A	--------	PUL28	0
tig00000243	1806081	1807244	BUNIF_01855	-	IS4 family transposase ISPosp4;	IS4 family transposase [Bacteria]	--------	PUL28	0
tig00000243	1807399	1808613	BUNIF_01856	+	Unsaturated glucuronyl hydrolase;	glucuronyl hydrolase [Bacteroides]	GH88	PUL28	0
tig00000243	1808703	1808849	BUNIF_01857	+	hypothetical protein;	#N/A	--------	PUL28	0
tig00000243	1809340	1809747	BUNIF_01858	+	hypothetical protein;	AAA family ATPase [Bacteroides]	--------	PUL28	0
tig00000243	1809764	1810273	BUNIF_01859	+	hypothetical protein;	AAA family ATPase [Bacteroides]	--------	PUL28	0
tig00000243	1810263	1811327	BUNIF_01860	-	hypothetical protein;	endopolygalacturonase [Bacteroides]	GH28	PUL28	0
tig00000243	1811860	1813254	BUNIF_01861	+	hypothetical protein;	glycoside hydrolase [Bacteroides]	GH28	PUL28	0
tig00000243	1813450	1815081	BUNIF_01862	+	hypothetical protein;	hypothetical protein [Bacteroides]	--------	PUL28	0
tig00000243	1815078	1817003	BUNIF_01863	+	hypothetical protein;	glycosyl hydrolase [Bacteroides]	CBM35	PUL28	0
tig00000243	1817004	1818095	BUNIF_01864	+	hypothetical protein;	serine hydrolase [Bacteroides]	--------	PUL28	0
tig00000243	1818157	1820100	BUNIF_01865	+	Retaining alpha-galactosidase;	glycoside hydrolase family 97 protein [Bacteroides uniformis]	GH97	PUL28	0
tig00000243	1820165	1821814	BUNIF_01866	+	Beta-xylosidase;	glycosyl hydrolase 43 family protein [Bacteroides uniformis]	GH43_10	PUL28	0
tig00000243	1821828	1823042	BUNIF_01867	+	Unsaturated glucuronyl hydrolase;	glucuronyl hydrolase [Bacteroides uniformis]	GH88	PUL28	0
tig00000243	1823121	1824326	BUNIF_01868	-	hypothetical protein;	hypothetical protein [Bacteroides]	--------	PUL28	1863322
tig00000243	1863322	1863969	BUNIF_01902	-	hypothetical protein;	glycoside hydrolase, family 9 protein [Bacteroides uniformis]	GH9	PUL29	0
tig00000243	1863969	1865741	BUNIF_01903	-	hypothetical protein;	glycoside hydrolase, family 9 protein [Bacteroides uniformis]	GH9	PUL29	0
tig00000243	1865747	1866676	BUNIF_01904	-	hypothetical protein;	ThuA domain-containing protein [Bacteroides]	--------	PUL29	0
tig00000243	1866673	1867167	BUNIF_01905	-	hypothetical protein;	hypothetical protein [Bacteroides]	GH18	PUL29	0
tig00000243	1867545	1868123	BUNIF_01906	-	sigW_1;ECF RNA polymerase sigma factor SigW	RNA polymerase sigma-70 factor [Bacteroides]	--------	PUL29	0
tig00000243	1868279	1869274	BUNIF_01907	+	hypothetical protein;	DUF4974 domain-containing protein [Bacteroides uniformis]	--------	PUL29	0
tig00000243	1869510	1872911	BUNIF_01908	+	TonB-dependent receptor P3;	TonB-dependent receptor [Bacteroides]	--------	PUL29	0
tig00000243	1872924	1874915	BUNIF_01909	+	hypothetical protein;	RagB/SusD family nutrient uptake outer membrane protein [Bacteroides]	--------	PUL29	0
tig00000243	1874941	1875657	BUNIF_01910	+	hypothetical protein;	DUF3823 domain-containing protein [Bacteroides]	--------	PUL29	0
tig00000243	1875729	1878743	BUNIF_01911	+	hypothetical protein;	gluconolaconase [Bacteroides]	GH55	PUL29	0
tig00000243	1878773	1881775	BUNIF_01912	+	hypothetical protein;	gluconolaconase [Bacteroides uniformis]	GH55	PUL29	0
tig00000243	1881882	1882328	BUNIF_01913	-	hypothetical protein;	hypothetical protein [Bacteroides]	--------	PUL29	0
tig00000243	1882395	1883495	BUNIF_01914	-	hypothetical protein;	tetratricopeptide repeat protein [Bacteroides uniformis]	--------	PUL29	0
tig00000243	1883666	1887001	BUNIF_01915	-	secA;Protein translocase subunit SecA	preprotein translocase subunit SecA [Bacteroides]	--------	PUL29	2078569
tig00000243	2078569	2081091	BUNIF_02087	+	hypothetical protein;	glycoside hydrolase family 2 protein [Bacteroides]	GH2	PUL30	0
tig00000243	2081179	2081883	BUNIF_02088	-	hypothetical protein;	hypothetical protein [Bacteroides]	--------	PUL30	0
tig00000243	2082065	2082613	BUNIF_02089	+	algU_4;RNA polymerase sigma-H factor	sigma-70 family RNA polymerase sigma factor [Bacteroides]	--------	PUL30	0
tig00000243	2082626	2083939	BUNIF_02090	+	hypothetical protein;	PorT family protein [Bacteroides]	--------	PUL30	0
tig00000243	2084116	2086290	BUNIF_02091	+	nagZ_4;Beta-hexosaminidase	beta-glucosidase [Bacteroides uniformis]	GH3	PUL30	0
tig00000243	2086317	2086577	BUNIF_02092	+	bglB_4;Thermostable beta-glucosidase B	beta-glucosidase [Bacteroides uniformis]	GH3	PUL30	0
tig00000243	2086608	2088812	BUNIF_02093	+	Beta-xylosidase;	beta-glucosidase BglX [Bacteroides uniformis]	GH3	PUL30	0
tig00000243	2088881	2089606	BUNIF_02094	-	pflA;Pyruvate formate-lyase 1-activating enzyme	pyruvate formate lyase-activating protein [Bacteroides]	--------	PUL30	0
tig00000243	2089608	2091836	BUNIF_02095	-	pflB;Formate acetyltransferase	formate C-acetyltransferase [Bacteroides]	--------	PUL30	0
tig00000243	2092391	2092476	BUNIF_02096	+	tRNA-Ser(tga);	#N/A	--------	PUL30	0
tig00000243	2092697	2093572	BUNIF_02097	+	hypothetical protein;	AraC family transcriptional regulator [Bacteroides uniformis]	--------	PUL30	0
tig00000243	2093614	2094246	BUNIF_02098	+	rhaS_5;HTH-type transcriptional activator RhaS	helix-turn-helix transcriptional regulator [Bacteroides]	--------	PUL30	0
tig00000243	2094285	2096198	BUNIF_02099	-	hypothetical protein;	LruC domain-containing protein [Bacteroides]	--------	PUL30	0
tig00000243	2096505	2097506	BUNIF_02100	+	fabH_2;3-oxoacyl-[acyl-carrier-protein] synthase 3	ketoacyl-ACP synthase III [Bacteroides]	--------	PUL30	0
tig00000243	2097648	2099150	BUNIF_02101	+	glnA_2;Glutamine synthetase	glutamine synthetase [Bacteroides]	--------	PUL30	0
tig00000243	2099212	2100906	BUNIF_02102	-	hypothetical protein;	B12-binding domain-containing radical SAM protein [Bacteroides]	--------	PUL30	0
tig00000243	2101365	2101439	BUNIF_02103	-	tRNA-His(gtg);	#N/A	--------	PUL30	0
tig00000243	2101530	2102675	BUNIF_02104	-	hypothetical protein;	CapA family protein [Bacteroides]	--------	PUL30	0
tig00000243	2102683	2103564	BUNIF_02105	-	folD;Bifunctional protein FolD protein	bifunctional methylenetetrahydrofolate dehydrogenase/methenyltetrahydrofolate cyclohydrolase FolD [Bacteroides uniformis]	--------	PUL30	0
tig00000243	2103576	2104898	BUNIF_02106	-	ffh;Signal recognition particle protein	signal recognition particle protein [Bacteroides]	--------	PUL30	0
tig00000243	2105092	2106558	BUNIF_02107	-	Delta 4%2C5-hexuronate-2-O-sulfatase;	sulfatase-like hydrolase/transferase [Bacteroides uniformis]	--------	PUL30	2117621
tig00000243	2117621	2118355	BUNIF_02120	-	hypothetical protein;	MBL fold metallo-hydrolase [Bacteroides uniformis]	--------	PUL31	0
tig00000243	2118438	2119142	BUNIF_02121	-	yhhW;Quercetin 2%2C3-dioxygenase	pirin family protein [Bacteroides]	--------	PUL31	0
tig00000243	2119242	2120243	BUNIF_02122	-	ldhA;D-lactate dehydrogenase	2-hydroxyacid dehydrogenase [Bacteroides uniformis]	--------	PUL31	0
tig00000243	2120478	2121803	BUNIF_02123	+	hypothetical protein;	outer membrane beta-barrel protein [Bacteroides]	--------	PUL31	0
tig00000243	2121884	2123278	BUNIF_02124	-	hypothetical protein;	hypothetical protein [Bacteroides sp. D20]	--------	PUL31	0
tig00000243	2123340	2124467	BUNIF_02125	-	hypothetical protein;	hypothetical protein [Bacteroides]	GH18	PUL31	0
tig00000243	2124480	2125415	BUNIF_02126	-	hypothetical protein;	hypothetical protein [Bacteroides]	--------	PUL31	0
tig00000243	2125443	2126003	BUNIF_02127	-	hypothetical protein;	RagB/SusD family nutrient uptake outer membrane protein [Bacteroides]	--------	PUL31	0
tig00000243	2125948	2127234	BUNIF_02128	-	hypothetical protein;	RagB/SusD family nutrient uptake outer membrane protein [Bacteroides uniformis]	--------	PUL31	0
tig00000243	2127250	2130483	BUNIF_02129	-	susC_9;TonB-dependent receptor SusC	TonB-dependent receptor [Bacteroides uniformis]	--------	PUL31	0
tig00000243	2130605	2130694	BUNIF_02130	-	hypothetical protein;	#N/A	--------	PUL31	0
tig00000243	2131106	2131786	BUNIF_02131	+	queuosine precursor transporter;	queuosine precursor transporter [Bacteroides]	--------	PUL31	0
tig00000243	2131904	2132560	BUNIF_02132	+	queC;7-cyano-7-deazaguanine synthase	7-cyano-7-deazaguanine synthase QueC [Bacteroides]	--------	PUL31	0
tig00000243	2132592	2133047	BUNIF_02133	+	queF;NADPH-dependent 7-cyano-7-deazaguanine reductase	NADPH-dependent 7-cyano-7-deazaguanine reductase QueF [Bacteroides]	--------	PUL31	0
tig00000243	2133403	2134683	BUNIF_02134	-	eno_1;Enolase	phosphopyruvate hydratase [Bacteroides]	--------	PUL31	0
tig00000243	2134701	2134874	BUNIF_02135	-	hypothetical protein;	#N/A	--------	PUL31	0
tig00000243	2134963	2137353	BUNIF_02136	+	btuB_3;Vitamin B12 transporter BtuB	TonB-dependent receptor [Bacteroides uniformis]	--------	PUL31	0
tig00000243	2137397	2138800	BUNIF_02137	+	hypothetical protein;	DUF4374 domain-containing protein [Bacteroides]	--------	PUL31	2837294
tig00000243	2837294	2837761	BUNIF_02843	-	hypothetical protein;	hypothetical protein [Bacteroides uniformis]	GH13_38	PUL32	0
tig00000243	2837797	2839098	BUNIF_02844	-	hypothetical protein;	GNAT family N-acetyltransferase [Bacteroides uniformis]	--------	PUL32	0
tig00000243	2839304	2840962	BUNIF_02845	+	hypothetical protein;	hypothetical protein [Bacteroides]	--------	PUL32	0
tig00000243	2841013	2841171	BUNIF_02846	-	hypothetical protein;	#N/A	--------	PUL32	0
tig00000243	2841212	2844214	BUNIF_02847	+	TonB-dependent receptor P3;	TonB-dependent receptor [Bacteroides]	--------	PUL32	0
tig00000243	2844214	2845719	BUNIF_02848	+	SusD-like protein P2;	RagB/SusD family nutrient uptake outer membrane protein [Bacteroides]	--------	PUL32	0
tig00000243	2845739	2847235	BUNIF_02849	+	hypothetical protein;	SusF/SusE family outer membrane protein [Bacteroides]	--------	PUL32	0
tig00000243	2847249	2849054	BUNIF_02850	+	hypothetical protein;	cycloisomaltooligosaccharide glucanotransferase [Bacteroides uniformis]	GH66	PUL32	0
tig00000243	2849089	2851587	BUNIF_02851	+	Oligosaccharide 4-alpha-D-glucosyltransferase;	DUF4968 domain-containing protein [Bacteroides uniformis]	GH31	PUL32	0
tig00000243	2851609	2851923	BUNIF_02852	+	susB_4;Glucan 1%2C4-alpha-glucosidase SusB	glycoside hydrolase family 97 protein [Bacteroides uniformis]	GH97	PUL32	0
tig00000243	2851875	2853761	BUNIF_02853	+	susB_5;Glucan 1%2C4-alpha-glucosidase SusB	glycoside hydrolase family 97 protein [Bacteroides uniformis]	GH97	PUL32	0
tig00000243	2854105	2855772	BUNIF_02854	-	fadD3_2;3-[(3aS%2C4S%2C7aS)-7a-methyl-1%2C5-dioxo-octahydro-1H-inden-4-yl]propanoyl:CoA ligase	long-chain fatty acid--CoA ligase [Bacteroides]	--------	PUL32	0
tig00000243	2855888	2857339	BUNIF_02855	-	nhaP2;K(+)/H(+) antiporter NhaP2	potassium/proton antiporter [Bacteroides]	--------	PUL32	0
tig00000243	2857434	2858741	BUNIF_02856	-	sasA_4;Adaptive-response sensory-kinase SasA	GHKL domain-containing protein [Bacteroides]	--------	PUL32	0
tig00000243	2858731	2860101	BUNIF_02857	-	zraR_2;Transcriptional regulatory protein ZraR	sigma-54-dependent Fis family transcriptional regulator [Bacteroides]	--------	PUL32	0
tig00000243	2860345	2861082	BUNIF_02858	-	hypothetical protein;	hypothetical protein [Bacteroides]	--------	PUL32	0
tig00000243	2861057	2861863	BUNIF_02859	-	cpdA_7;3'%2C5'-cyclic adenosine monophosphate phosphodiesterase CpdA	metallophosphoesterase [Bacteroides]	--------	PUL32	0
tig00000243	2862148	2864463	BUNIF_02860	+	hypothetical protein;	FtsX-like permease family protein [Bacteroides]	--------	PUL32	0
tig00000243	2864488	2865171	BUNIF_02861	+	yknY_3;putative ABC transporter ATP-binding protein YknY	ABC transporter ATP-binding protein [Bacteroides]	GT4	PUL32	0
tig00000243	2865193	2867496	BUNIF_02862	+	hypothetical protein;	ABC transporter permease [Bacteroides uniformis]	--------	PUL32	0
tig00000243	2867516	2869819	BUNIF_02863	+	hypothetical protein;	FtsX-like permease family protein [Bacteroides uniformis]	--------	PUL32	0
tig00000243	2869971	2871326	BUNIF_02864	-	mepA_4;Multidrug export protein MepA	MATE family efflux transporter [Bacteroides uniformis]	--------	PUL32	0
tig00000243	2871445	2871672	BUNIF_02865	+	hypothetical protein;	HAD family hydrolase [Bacteroides]	--------	PUL32	0
tig00000243	2871626	2872093	BUNIF_02866	+	gph_2;Phosphoglycolate phosphatase	HAD family hydrolase [Bacteroides]	--------	PUL32	0
tig00000243	2872166	2872984	BUNIF_02867	+	panB;3-methyl-2-oxobutanoate hydroxymethyltransferase	3-methyl-2-oxobutanoate hydroxymethyltransferase [Bacteroides]	--------	PUL32	0
tig00000243	2872992	2873942	BUNIF_02868	+	hypothetical protein;	MFS transporter [Bacteroides]	--------	PUL32	0
tig00000243	3214939	3216018	BUNIF_03209	-	hypothetical protein;	hypothetical protein [Bacteroides]	--------	PUL32	0
tig00000243	3216015	3217100	BUNIF_03210	-	mro_3;Aldose 1-epimerase	galactose mutarotase [Bacteroides]	GH43_3	PUL32	0
tig00000243	3217106	3217774	BUNIF_03211	-	hypothetical protein;	D-lyxose/D-mannose family sugar isomerase [Bacteroides]	--------	PUL32	0
tig00000243	3217803	3217904	BUNIF_03212	-	hypothetical protein;	#N/A	--------	PUL32	0
tig00000243	3217901	3219433	BUNIF_03213	-	hypothetical protein;	sialidase [Bacteroides uniformis]	GH33	PUL32	0
tig00000243	3219447	3220940	BUNIF_03214	-	SusD-like protein P38;	RagB/SusD family nutrient uptake outer membrane protein [Bacteroides uniformis]	--------	PUL32	0
tig00000243	3220972	3223869	BUNIF_03215	-	TonB-dependent receptor P3;	TonB-dependent receptor [Bacteroides]	--------	PUL32	0
tig00000243	3223899	3224150	BUNIF_03216	-	susC_10;TonB-dependent receptor SusC	TonB-dependent receptor [Bacteroides]	--------	PUL32	0
tig00000243	3224317	3225234	BUNIF_03217	-	nanA;N-acetylneuraminate lyase	hypothetical protein [Bacteroides]	--------	PUL32	0
tig00000243	3225272	3227740	BUNIF_03218	-	nanM_2;N-acetylneuraminate epimerase	sodium/solute symporter [Bacteroides uniformis]	--------	PUL32	0
tig00000243	3227752	3228498	BUNIF_03219	-	hypothetical protein;	FadR family transcriptional regulator [Bacteroides]	--------	PUL32	0
tig00000243	3228832	3228905	BUNIF_03220	-	tRNA-Gly(ccc);	#N/A	--------	PUL32	0
tig00000243	3229047	3229568	BUNIF_03221	+	cobP;Bifunctional adenosylcobalamin biosynthesis protein CobP	bifunctional adenosylcobinamide kinase/adenosylcobinamide-phosphate guanylyltransferase [Bacteroides uniformis]	--------	PUL32	0
tig00000243	3229599	3230636	BUNIF_03222	+	cobT;Nicotinate-nucleotide--dimethylbenzimidazole phosphoribosyltransferase	nicotinate-nucleotide--dimethylbenzimidazole phosphoribosyltransferase [Bacteroides]	--------	PUL32	0
tig00000243	3230638	3231381	BUNIF_03223	+	cobS;Adenosylcobinamide-GDP ribazoletransferase	adenosylcobinamide-GDP ribazoletransferase [Bacteroides uniformis]	--------	PUL32	0
tig00000243	3231398	3231937	BUNIF_03224	+	hypothetical protein;	alpha-ribazole phosphatase [Bacteroides]	--------	PUL32	0
tig00000243	3231918	3233879	BUNIF_03225	-	hypothetical protein;	HAMP domain-containing histidine kinase [Bacteroides uniformis]	--------	PUL32	0
tig00000243	3233876	3235756	BUNIF_03226	-	rcsC_19;Sensor histidine kinase RcsC	HAMP domain-containing histidine kinase [Bacteroides uniformis]	GT2	PUL32	0
tig00000243	3235865	3236833	BUNIF_03227	-	cobD_1;Cobalamin biosynthesis protein CobD	cobalamin biosynthesis protein CobD [Bacteroides]	--------	PUL32	0
tig00000243	3236837	3237871	BUNIF_03228	-	cobD_2;Threonine-phosphate decarboxylase	pyridoxal phosphate-dependent class II aminotransferase [Bacteroides uniformis]	--------	PUL32	0
tig00000243	3237864	3239381	BUNIF_03229	-	cobQ;Cobyric acid synthase	cobyric acid synthase [Bacteroides]	--------	PUL32	0
tig00000243	3239559	3240986	BUNIF_03230	+	hypothetical protein;	TolC family protein [Bacteroides uniformis]	--------	PUL32	3532104
tig00000243	3532104	3534851	BUNIF_03506	-	btuB_9;Vitamin B12 transporter BtuB	TonB-dependent receptor [Bacteroides]	--------	PUL33	0
tig00000243	3535076	3536773	BUNIF_03507	-	ettA_1;Energy-dependent translational throttle protein EttA	energy-dependent translational throttle protein EttA [Bacteroides]	--------	PUL33	0
tig00000243	3536912	3536985	BUNIF_03508	+	tRNA-Lys(ttt);	#N/A	--------	PUL33	0
tig00000243	3537328	3539532	BUNIF_03509	-	agaA;Alpha-galactosidase AgaA	alpha-galactosidase [Bacteroides uniformis]	GH36	PUL33	0
tig00000243	3539633	3540427	BUNIF_03510	-	ydfG;NADP-dependent 3-hydroxy acid dehydrogenase YdfG	SDR family oxidoreductase [Bacteroides]	--------	PUL33	0
tig00000243	3540608	3542014	BUNIF_03511	+	btuD_6;Vitamin B12 import ATP-binding protein BtuD	polyamine ABC transporter ATP-binding protein [Bacteroides]	GT4	PUL33	0
tig00000243	3542004	3542804	BUNIF_03512	+	potB;Spermidine/putrescine transport system permease protein PotB	ABC transporter permease [Bacteroides]	--------	PUL33	0
tig00000243	3542801	3543592	BUNIF_03513	+	hypothetical protein;	ABC transporter permease [Bacteroides]	--------	PUL33	0
tig00000243	3543601	3544974	BUNIF_03514	+	hypothetical protein;	ABC transporter substrate-binding protein [Bacteroides]	--------	PUL33	0
tig00000243	3545007	3545693	BUNIF_03515	+	yeeO_2;putative FMN/FAD exporter YeeO	MATE family efflux transporter [Bacteroides]	--------	PUL33	0
tig00000243	3545660	3546334	BUNIF_03516	+	hypothetical protein;	MATE family efflux transporter [Bacteroides uniformis]	--------	PUL33	0
tig00000243	3546435	3547109	BUNIF_03517	+	yiaD;putative lipoprotein YiaD	OmpA family protein [Bacteroides]	--------	PUL33	0
tig00000243	3547206	3547910	BUNIF_03518	+	mtgA;Biosynthetic peptidoglycan transglycosylase	monofunctional biosynthetic peptidoglycan transglycosylase [Bacteroides uniformis]	GT51	PUL33	0
tig00000243	3547986	3549134	BUNIF_03519	-	cydB;Cytochrome bd-I ubiquinol oxidase subunit 2	cytochrome d ubiquinol oxidase subunit II [Bacteroides uniformis]	--------	PUL33	0
tig00000243	3549167	3550729	BUNIF_03520	-	cydA;Cytochrome bd ubiquinol oxidase subunit 1	cytochrome ubiquinol oxidase subunit I [Bacteroides]	--------	PUL33	0
tig00000243	3550846	3551166	BUNIF_03521	-	hypothetical protein;	DUF4492 domain-containing protein [Bacteroides]	--------	PUL33	0
tig00000243	3551277	3552677	BUNIF_03522	+	arpC;Antibiotic efflux pump outer membrane protein ArpC	TolC family protein [Bacteroides uniformis]	--------	PUL33	0
tig00000243	3552690	3553919	BUNIF_03523	+	macA_2;Macrolide export protein MacA	efflux RND transporter periplasmic adaptor subunit [Bacteroides uniformis]	--------	PUL33	0
tig00000243	3553935	3554681	BUNIF_03524	+	yknY_5;putative ABC transporter ATP-binding protein YknY	ABC transporter ATP-binding protein [Bacteroides]	GT4	PUL33	0
tig00000243	3554735	3555955	BUNIF_03525	+	macB_4;Macrolide export ATP-binding/permease protein MacB	FtsX-like permease family protein [Bacteroides]	--------	PUL33	0
tig00000243	3556201	3557268	BUNIF_03526	+	hypothetical protein;	sensor histidine kinase [Bacteroides]	--------	PUL33	3563389
tig00000243	3563389	3564621	BUNIF_03533	-	gnd_1;6-phosphogluconate dehydrogenase%2C decarboxylating	decarboxylating NADP(+)-dependent phosphogluconate dehydrogenase [Bacteroides]	GT30	PUL34	0
tig00000243	3564666	3564869	BUNIF_03534	-	gnd_2;6-phosphogluconate dehydrogenase%2C decarboxylating	decarboxylating NADP(+)-dependent phosphogluconate dehydrogenase [Bacteroides sp. A1C1]	--------	PUL34	0
tig00000243	3564992	3566152	BUNIF_03535	+	sstT;Serine/threonine transporter SstT	dicarboxylate/amino acid:cation symporter [Bacteroides]	--------	PUL34	0
tig00000243	3566227	3567303	BUNIF_03536	+	gmd_2;GDP-mannose 4%2C6-dehydratase	GDP-mannose 4,6-dehydratase [Bacteroides]	GT4	PUL34	0
tig00000243	3567330	3568406	BUNIF_03537	+	fcl_1;GDP-L-fucose synthase	GDP-L-fucose synthase [Bacteroides]	--------	PUL34	0
tig00000243	3568427	3570841	BUNIF_03538	+	hypothetical protein;	TonB-dependent receptor [Bacteroides uniformis]	--------	PUL34	0
tig00000243	3570942	3571817	BUNIF_03539	+	lcfB;Long-chain-fatty-acid--CoA ligase	long-chain fatty acid--CoA ligase [Bacteroides]	--------	PUL34	0
tig00000243	3571814	3572599	BUNIF_03540	+	menE_2;2-succinylbenzoate--CoA ligase	long-chain fatty acid--CoA ligase [Bacteroides uniformis]	--------	PUL34	0
tig00000243	3572794	3574200	BUNIF_03541	+	N-acetylgalactosamine-6-O-sulfatase;	sulfatase [Bacteroides sp. 4_1_36]	GH117	PUL34	0
tig00000243	3574209	3574583	BUNIF_03542	+	hypothetical protein;	hypothetical protein [Bacteroides]	--------	PUL34	0
tig00000243	3574565	3575494	BUNIF_03543	+	hypothetical protein;	hypothetical protein [Bacteroides uniformis]	--------	PUL34	0
tig00000243	3575496	3577484	BUNIF_03544	-	fbp;Fructose-1%2C6-bisphosphatase class 3	fructose-1,6-bisphosphatase [Bacteroides uniformis]	--------	PUL34	0
tig00000243	3577450	3577539	BUNIF_03545	-	hypothetical protein;	#N/A	--------	PUL34	0
tig00000243	3577539	3579209	BUNIF_03546	-	aspT_3;Aspartate/alanine antiporter	putative transporter [Bacteroides]	--------	PUL34	0
tig00000243	3579303	3580316	BUNIF_03547	-	hypothetical protein;	inorganic phosphate transporter [Bacteroides]	--------	PUL34	0
tig00000243	3580329	3580976	BUNIF_03548	-	hypothetical protein;	DUF47 domain-containing protein [Bacteroides]	--------	PUL34	3718399
tig00000243	3718399	3719175	BUNIF_03693	-	hypothetical protein;	glycoside hydrolase family 25 protein [Bacteroides]	GH25	PUL35	0
tig00000243	3719341	3720987	BUNIF_03694	-	pfp_2;Pyrophosphate--fructose 6-phosphate 1-phosphotransferase	diphosphate--fructose-6-phosphate 1-phosphotransferase [Bacteroides]	--------	PUL35	0
tig00000243	3721295	3721600	BUNIF_03695	+	hypothetical protein;	RNA-binding protein [Bacteroides]	--------	PUL35	0
tig00000243	3721679	3721804	BUNIF_03696	+	hypothetical protein;	#N/A	--------	PUL35	0
tig00000243	3721801	3722175	BUNIF_03697	+	hypothetical protein;	cold shock domain-containing protein [Bacteroides]	--------	PUL35	0
tig00000243	3722266	3723642	BUNIF_03698	-	oprM_4;Outer membrane protein OprM	efflux transporter outer membrane subunit [Bacteroides]	--------	PUL35	0
tig00000243	3723660	3726770	BUNIF_03699	-	bepE_4;Efflux pump membrane transporter BepE	multidrug efflux RND transporter permease subunit [Bacteroides uniformis]	GH78	PUL35	0
tig00000243	3726778	3728052	BUNIF_03700	-	mdtA_3;Multidrug resistance protein MdtA	efflux RND transporter periplasmic adaptor subunit [Bacteroides]	--------	PUL35	0
tig00000243	3728356	3728625	BUNIF_03701	+	hypothetical protein;	hypothetical protein [Bacteria]	--------	PUL35	0
tig00000243	3728627	3729181	BUNIF_03702	+	hypothetical protein;	acyltransferase [Bacteroides]	--------	PUL35	0
tig00000243	3729204	3730010	BUNIF_03703	+	yafV;Omega-amidase YafV	amidohydrolase [Bacteroides]	--------	PUL35	0
tig00000243	3729982	3730683	BUNIF_03704	-	hypothetical protein;	SIMPL domain-containing protein [Bacteroides]	--------	PUL35	0
tig00000243	3731181	3733172	BUNIF_03705	+	nagB_1;Glucosamine-6-phosphate deaminase	PRK02122 family protein [Bacteroides]	--------	PUL35	0
tig00000243	3733342	3734220	BUNIF_03706	+	hypothetical protein;	DUF4886 domain-containing protein [Bacteroides]	GH3	PUL35	0
tig00000243	3734369	3737299	BUNIF_03707	+	hypothetical protein;	xanthan lyase [Bacteroides]	GH18	PUL35	0
tig00000243	3737416	3737730	BUNIF_03708	+	hypothetical protein;	hypothetical protein [Bacteroides]	--------	PUL35	0
tig00000243	3737731	3737949	BUNIF_03709	+	hypothetical protein;	sulfurtransferase TusA family protein [Bacteroides]	--------	PUL35	0
tig00000243	3737946	3738788	BUNIF_03710	+	hypothetical protein;	YgiQ family radical SAM protein [Bacteroides]	--------	PUL35	0
tig00000243	3738775	3739785	BUNIF_03711	+	hypothetical protein;	YgiQ family radical SAM protein [Bacteroides]	--------	PUL35	0
tig00000243	3739821	3740465	BUNIF_03712	+	hypothetical protein;	hypothetical protein [Bacteroides]	--------	PUL35	0
tig00000243	3740485	3744018	BUNIF_03713	-	mfd;Transcription-repair-coupling factor	transcription-repair coupling factor [Bacteroides uniformis]	--------	PUL35	0
tig00000243	3744518	3745273	BUNIF_03714	+	ppm1;Polyprenol monophosphomannose synthase	polyprenol monophosphomannose synthase [Bacteroides]	GT2	PUL35	0
tig00000243	3745318	3746664	BUNIF_03715	+	pyrC;Dihydroorotase	dihydroorotase [Bacteroides]	CE9	PUL35	0
tig00000243	3746705	3747619	BUNIF_03716	+	metH_2;Methionine synthase	5-methyltetrahydrofolate--homocysteine methyltransferase [Bacteroides]	--------	PUL35	0
tig00000243	3747813	3748298	BUNIF_03717	+	ylaC;RNA polymerase sigma factor YlaC	sigma-70 family RNA polymerase sigma factor [Bacteroides]	--------	PUL35	0
tig00000243	3748303	3748929	BUNIF_03718	+	hypothetical protein;	hypothetical protein [Bacteroides uniformis]	--------	PUL35	0
tig00000243	3748917	3750092	BUNIF_03719	+	cpdA_8;3'%2C5'-cyclic adenosine monophosphate phosphodiesterase CpdA	metallophosphoesterase [Bacteroides uniformis]	--------	PUL35	0
tig00000243	3750142	3750900	BUNIF_03720	+	hypothetical protein;	1-acyl-sn-glycerol-3-phosphate acyltransferase [Bacteroides]	--------	PUL35	0
tig00000243	3750984	3751733	BUNIF_03721	-	hypothetical protein;	DUF4369 domain-containing protein [Bacteroides]	--------	PUL35	0
tig00000243	3751867	3753102	BUNIF_03722	+	chuR;Anaerobic sulfatase-maturating enzyme	anaerobic sulfatase-maturation protein [Bacteroides uniformis]	--------	PUL35	0
tig00000243	3753155	3755320	BUNIF_03723	+	dpp7_2;Dipeptidyl-peptidase 7	S46 family peptidase [Bacteroides uniformis]	--------	PUL35	0
tig00000243	3755459	3756208	BUNIF_03724	+	Asp/Glu-specific dipeptidyl-peptidase;	S46 family peptidase [Bacteroides uniformis]	--------	PUL35	0
tig00000243	3756211	3757617	BUNIF_03725	+	dpp7_3;Dipeptidyl-peptidase 7	S46 family peptidase [Bacteroides sp. AF29-11]	--------	PUL35	0
tig00000243	3757689	3757985	BUNIF_03726	+	Thioredoxin-like protein;	thioredoxin [Bacteroides uniformis]	--------	PUL35	0
tig00000243	3757995	3758423	BUNIF_03727	+	hypothetical protein;	redoxin domain-containing protein [Bacteroides]	--------	PUL35	0
tig00000243	3758497	3759339	BUNIF_03728	-	hypothetical protein;	histidinol-phosphatase [Bacteroides]	--------	PUL35	0
tig00000243	3759384	3761246	BUNIF_03729	-	ettA_2;Energy-dependent translational throttle protein EttA	ABC-F family ATP-binding cassette domain-containing protein [Bacteroides uniformis]	--------	PUL35	0
tig00000243	3761337	3762143	BUNIF_03730	-	hypothetical protein;	DUF3805 domain-containing protein [Bacteroides uniformis]	--------	PUL35	0
tig00000243	3762475	3764322	BUNIF_03731	-	hypothetical protein;	SusD/RagB family nutrient-binding outer membrane lipoprotein [Bacteroides]	--------	PUL35	0
tig00000243	3764344	3767553	BUNIF_03732	-	TonB-dependent receptor P3;	SusC/RagA family TonB-linked outer membrane protein [Bacteroides uniformis]	--------	PUL35	0
tig00000243	3768059	3768268	BUNIF_03733	+	hypothetical protein;	SusC/RagA family TonB-linked outer membrane protein [Bacteroides fluxus]	--------	PUL35	0
tig00000243	3768368	3769564	BUNIF_03734	-	hypothetical protein;	hypothetical protein [Bacteroides]	--------	PUL35	0
tig00000243	3769853	3770542	BUNIF_03735	+	srrA;Transcriptional regulatory protein SrrA	response regulator transcription factor [Bacteroides uniformis]	GT2	PUL35	0
tig00000243	3770517	3772310	BUNIF_03736	+	sasA_9;Adaptive-response sensory-kinase SasA	two-component sensor histidine kinase [Bacteroides]	--------	PUL35	3814646
tig00000243	3814646	3815587	BUNIF_03773	-	hypothetical protein;	4Fe-4S dicluster domain-containing protein [Bacteroides uniformis]	--------	PUL36	0
tig00000243	3815793	3817946	BUNIF_03774	-	susB_6;Glucan 1%2C4-alpha-glucosidase SusB	glycoside hydrolase family 97 protein [Bacteroides]	GH97	PUL36	0
tig00000243	3818174	3818299	BUNIF_03775	-	hypothetical protein;	hypothetical protein [Bacteroides uniformis]	--------	PUL36	0
tig00000243	3818296	3818640	BUNIF_03776	-	hypothetical protein;	hypothetical protein [Bacteroides]	--------	PUL36	0
tig00000243	3819366	3819743	BUNIF_03777	+	crcB;Putative fluoride ion transporter CrcB	fluoride efflux transporter CrcB [Bacteroides]	--------	PUL36	0
tig00000243	3819757	3820425	BUNIF_03778	+	mfpA;Pentapeptide repeat protein MfpA	pentapeptide repeat-containing protein [Bacteroides uniformis]	--------	PUL36	0
tig00000243	3820491	3821780	BUNIF_03779	+	eno_2;Enolase	phosphopyruvate hydratase [Bacteroides]	--------	PUL36	0
tig00000243	3821877	3824120	BUNIF_03780	-	Beta-glucosidase BoGH3B;	beta-glucosidase [Bacteroides]	GH3	PUL36	0
tig00000243	3824132	3825424	BUNIF_03781	-	hypothetical protein;	hypothetical protein [Bacteroides]	GH0	PUL36	0
tig00000243	3825513	3826874	BUNIF_03782	-	hypothetical protein;	family 16 glycosylhydrolase [Bacteroides]	GH16	PUL36	0
tig00000243	3827015	3828388	BUNIF_03783	-	hypothetical protein;	hypothetical protein [Bacteroides]	--------	PUL36	0
tig00000243	3828420	3830009	BUNIF_03784	-	SusD-like protein P2;	RagB/SusD family nutrient uptake outer membrane protein [Bacteroides]	--------	PUL36	0
tig00000243	3830028	3833231	BUNIF_03785	-	TonB-dependent receptor P3;	TonB-dependent receptor [Bacteroides]	--------	PUL36	0
tig00000243	3833523	3834341	BUNIF_03786	-	hypothetical protein;	transcriptional regulator [Bacteroides uniformis]	--------	PUL36	0
tig00000243	3834368	3834589	BUNIF_03787	-	hypothetical protein;	transcriptional regulator [Bacteroides uniformis]	--------	PUL36	3981038
tig00000243	3981038	3981694	BUNIF_03973	-	tal;Transaldolase	fructose-6-phosphate aldolase [Bacteria]	--------	PUL37	0
tig00000243	3981797	3983275	BUNIF_03974	-	modF;ABC transporter ATP-binding protein ModF	ATP-binding cassette domain-containing protein [Bacteroides]	--------	PUL37	0
tig00000243	3983279	3985276	BUNIF_03975	-	pulA;Pullulanase	type I pullulanase [Bacteroides]	GH13_14	PUL37	0
tig00000243	3985311	3985880	BUNIF_03976	-	ruvC;Crossover junction endodeoxyribonuclease RuvC	crossover junction endodeoxyribonuclease RuvC [Bacteroides]	--------	PUL37	0
tig00000243	3985877	3986182	BUNIF_03977	-	hypothetical protein;	DUF4286 family protein [Bacteroides]	--------	PUL37	0
tig00000243	3986286	3986360	BUNIF_03978	+	tRNA-Ala(ggc);	#N/A	--------	PUL37	0
tig00000243	3986454	3987233	BUNIF_03979	+	Urea transporter;	urea transporter [Bacteroides uniformis]	--------	PUL37	0
tig00000243	3987230	3987376	BUNIF_03980	+	hypothetical protein;	urea transporter [Bacteroides uniformis]	--------	PUL37	0
tig00000243	3987304	3988500	BUNIF_03981	-	fsr;Fosmidomycin resistance protein	MFS transporter [Bacteroides]	--------	PUL37	0
tig00000243	3988618	3989928	BUNIF_03982	-	hypothetical protein;	RagB/SusD family nutrient uptake outer membrane protein [Bacteroides]	--------	PUL37	0
tig00000243	3989975	3993268	BUNIF_03983	-	TonB-dependent receptor P3;	SusC/RagA family TonB-linked outer membrane protein [Bacteroides]	--------	PUL37	0
tig00000243	3993312	3995957	BUNIF_03984	-	hypothetical protein;	zinc-dependent metalloprotease [Bacteroides]	--------	PUL37	0
tig00000243	3996311	3996430	BUNIF_03985	+	hypothetical protein;	#N/A	--------	PUL37	4007045
tig00000243	4007045	4008028	BUNIF_03997	+	hypothetical protein;	GNAT family N-acetyltransferase [Bacteroides]	--------	PUL38	0
tig00000243	4008041	4010620	BUNIF_03998	-	glgB_2;1%2C4-alpha-glucan branching enzyme GlgB	alpha-amylase [Bacteroides]	GH13	PUL38	0
tig00000243	4010798	4012123	BUNIF_03999	-	glgE;Alpha-1%2C4-glucan:maltose-1-phosphate maltosyltransferase	alpha-amylase [Bacteroides]	GH13	PUL38	0
tig00000243	4012205	4013815	BUNIF_04000	-	hypothetical protein;	SusF/SusE family outer membrane protein [Bacteroides]	--------	PUL38	0
tig00000243	4013840	4015459	BUNIF_04001	-	susD;Starch-binding protein SusD	RagB/SusD family nutrient uptake outer membrane protein [Bacteroides]	--------	PUL38	0
tig00000243	4015471	4018473	BUNIF_04002	-	susC_11;TonB-dependent receptor SusC	TonB-dependent receptor [Bacteroides]	--------	PUL38	0
tig00000243	4019192	4021669	BUNIF_04003	-	Beta-galactosidase BoGH2A;	glycoside hydrolase family 2 protein [Bacteroides uniformis]	GH2	PUL38	0
tig00000243	4021698	4022903	BUNIF_04004	-	ganB;Arabinogalactan endo-beta-1%2C4-galactanase	arabinogalactan endo-1,4-beta-galactosidase [Bacteroides uniformis]	GH53	PUL38	0
tig00000243	4023089	4024093	BUNIF_04005	+	cytR;HTH-type transcriptional repressor CytR	LacI family transcriptional regulator [Bacteroides]	--------	PUL38	0
tig00000243	4024113	4025486	BUNIF_04006	+	hypothetical protein;	SLC45 family MFS transporter [Bacteroides]	--------	PUL38	0
tig00000243	4025808	4028126	BUNIF_04007	+	malP;Maltose phosphorylase	maltose phosphorylase [Bacteroides uniformis]	GH65	PUL38	0
tig00000243	4028284	4029336	BUNIF_04008	+	ttgD_2;Toluene efflux pump periplasmic linker protein TtgD	efflux RND transporter periplasmic adaptor subunit [Bacteroides uniformis]	--------	PUL38	0
tig00000243	4029387	4032416	BUNIF_04009	+	mexB;Multidrug resistance protein MexB	efflux RND transporter permease subunit [Bacteroides uniformis]	--------	PUL38	0
tig00000243	4032451	4033725	BUNIF_04010	+	hypothetical protein;	TolC family protein [Bacteroides uniformis]	--------	PUL38	4075724
tig00000243	4075724	4076902	BUNIF_04040	+	hypothetical protein;	ATP-binding protein [Bacteroides]	--------	PUL39	0
tig00000243	4076944	4080501	BUNIF_04041	+	Pyruvate:ferredoxin oxidoreductase;	pyruvate:ferredoxin (flavodoxin) oxidoreductase [Bacteroides]	GT2	PUL39	0
tig00000243	4080592	4080780	BUNIF_04042	+	hypothetical protein;	hypothetical protein [Bacteroides]	--------	PUL39	0
tig00000243	4080843	4083608	BUNIF_04043	-	rcsC_28;Sensor histidine kinase RcsC	substrate-binding domain-containing protein [Bacteroides uniformis]	--------	PUL39	0
tig00000243	4083674	4084561	BUNIF_04044	-	pfkB;ATP-dependent 6-phosphofructokinase	carbohydrate kinase [Bacteroides]	--------	PUL39	0
tig00000243	4084578	4084820	BUNIF_04045	+	hypothetical protein;	hypothetical protein [Bacteroides]	--------	PUL39	0
tig00000243	4084796	4085962	BUNIF_04046	-	hypothetical protein;	MFS transporter [Bacteroides]	--------	PUL39	0
tig00000243	4085981	4087795	BUNIF_04047	-	hypothetical protein;	DUF4980 domain-containing protein [Bacteroides uniformis]	GH32	PUL39	0
tig00000243	4087820	4087951	BUNIF_04048	+	hypothetical protein;	#N/A	--------	PUL39	0
tig00000243	4087932	4089416	BUNIF_04049	-	sacC;Levanase	glycoside hydrolase family 32 protein [Bacteroides uniformis]	GH32	PUL39	0
tig00000243	4089416	4091551	BUNIF_04050	-	hypothetical protein;	glycoside hydrolase family 32 protein [Bacteroides uniformis]	GH32	PUL39	0
tig00000243	4091625	4093409	BUNIF_04051	-	SusD-like protein;	RagB/SusD family nutrient uptake outer membrane protein [Bacteroides]	--------	PUL39	0
tig00000243	4093429	4096500	BUNIF_04052	-	susC_12;TonB-dependent receptor SusC	TonB-dependent receptor [Bacteroides uniformis]	--------	PUL39	0
tig00000243	4096759	4097610	BUNIF_04053	-	hypothetical protein;	patatin family protein [Bacteroides uniformis]	--------	PUL39	0
tig00000243	4097706	4098905	BUNIF_04054	+	hypothetical protein;	aminopeptidase [Bacteroides uniformis]	--------	PUL39	0
tig00000243	4098950	4100269	BUNIF_04055	-	dxs_1;1-deoxy-D-xylulose-5-phosphate synthase	1-deoxy-D-xylulose-5-phosphate synthase [Bacteroides uniformis]	--------	PUL39	0
tig00000243	4100250	4100711	BUNIF_04056	-	dxs_2;1-deoxy-D-xylulose-5-phosphate synthase	1-deoxy-D-xylulose-5-phosphate synthase [Bacteroides uniformis]	--------	PUL39	0
tig00000243	4101048	4101941	BUNIF_04057	+	carD;Caffeyl-CoA reductase-Etf complex subunit CarD	electron transfer flavoprotein subunit beta/FixA family protein [Bacteroides]	--------	PUL39	0
tig00000243	4101946	4102965	BUNIF_04058	+	carE;Caffeyl-CoA reductase-Etf complex subunit CarE	electron transfer flavoprotein subunit alpha/FixB family protein [Bacteroides]	--------	PUL39	0
tig00000243	4102980	4103801	BUNIF_04059	+	hypothetical protein;	TonB family protein [Bacteroides uniformis]	--------	PUL39	0
tig00000243	4103812	4103967	BUNIF_04060	+	hypothetical protein;	acyl-CoA dehydrogenase [Bacteroides uniformis]	--------	PUL39	0
tig00000243	4103927	4105519	BUNIF_04061	+	caiA;Crotonobetainyl-CoA reductase	acyl-CoA dehydrogenase [Bacteroides]	--------	PUL39	0
tig00000243	4105657	4105968	BUNIF_04062	-	hypothetical protein;	hypothetical protein [Bacteroides]	--------	PUL39	0
tig00000243	4105968	4106936	BUNIF_04063	-	dnaJ_2;Chaperone protein DnaJ	J domain-containing protein [Bacteroides]	--------	PUL39	0
tig00000243	4107245	4107655	BUNIF_04064	+	hypothetical protein;	polysaccharide deacetylase family protein [Bacteroides uniformis]	CE4	PUL39	0
tig00000243	4107619	4109754	BUNIF_04065	+	hypothetical protein;	polysaccharide deacetylase family protein [Bacteroides]	CE4	PUL39	4241377
tig00000243	4241377	4243905	BUNIF_04196	+	hypothetical protein;	insulinase family protein [Bacteroides]	GH12	PUL40	0
tig00000243	4243905	4244204	BUNIF_04197	+	hypothetical protein;	insulinase family protein [Bacteroides]	--------	PUL40	0
tig00000243	4244288	4244557	BUNIF_04198	+	hypothetical protein;	hypothetical protein [Bacteroides uniformis]	--------	PUL40	0
tig00000243	4244554	4245774	BUNIF_04199	+	hypothetical protein;	hypothetical protein [Bacteroides]	--------	PUL40	0
tig00000243	4245800	4246603	BUNIF_04200	+	btuD_7;Vitamin B12 import ATP-binding protein BtuD	ABC transporter ATP-binding protein [Bacteroides]	--------	PUL40	0
tig00000243	4246600	4247112	BUNIF_04201	+	hypothetical protein;	NlpC/P60 family protein [Bacteroides uniformis]	CBM50	PUL40	0
tig00000243	4247190	4248074	BUNIF_04202	+	hypothetical protein;	TraB/GumN family protein [Bacteroides]	--------	PUL40	0
tig00000243	4248109	4248327	BUNIF_04203	+	hypothetical protein;	#N/A	--------	PUL40	0
tig00000243	4248515	4250041	BUNIF_04204	+	rcsC_29;Sensor histidine kinase RcsC	PAS domain-containing sensor histidine kinase [Bacteroides]	GT2	PUL40	0
tig00000243	4250120	4252363	BUNIF_04205	-	hypothetical protein;	glycoside hydrolase family 92 protein [Bacteroides uniformis]	GH92	PUL40	0
tig00000243	4252659	4253630	BUNIF_04206	-	1%2C4-beta-mannosyl-N-acetylglucosamine phosphorylase;	glycosidase [Bacteroides]	GH130	PUL40	0
tig00000243	4253654	4254964	BUNIF_04207	-	ampG_2;Anhydromuropeptide permease	MFS transporter [Bacteroides]	--------	PUL40	0
tig00000243	4254986	4257256	BUNIF_04208	-	hypothetical protein;	glycoside hydrolase family 92 protein [Bacteroides]	GH92	PUL40	0
tig00000243	4257307	4257447	BUNIF_04209	+	hypothetical protein;	#N/A	--------	PUL40	0
tig00000243	4257423	4259405	BUNIF_04210	-	hypothetical protein;	DUF1735 domain-containing protein [Bacteroides uniformis]	GH18	PUL40	0
tig00000243	4259444	4260598	BUNIF_04211	-	hypothetical protein;	DUF1735 domain-containing protein [Bacteroides uniformis]	--------	PUL40	0
tig00000243	4260609	4261622	BUNIF_04212	-	hypothetical protein;	hypothetical protein [Bacteroides]	GH0	PUL40	0
tig00000243	4261645	4263234	BUNIF_04213	-	hypothetical protein;	SusD/RagB family nutrient-binding outer membrane lipoprotein [Bacteroides]	--------	PUL40	0
tig00000243	4263246	4266632	BUNIF_04214	-	TonB-dependent receptor P3;	TonB-dependent receptor [Bacteroides]	--------	PUL40	0
tig00000243	4266935	4269211	BUNIF_04215	-	hypothetical protein;	glycoside hydrolase family 92 protein [Bacteroides uniformis]	GH92	PUL40	0
tig00000243	4269277	4270266	BUNIF_04216	-	hypothetical protein;	DUF4974 domain-containing protein [Bacteroides]	--------	PUL40	0
tig00000243	4270278	4270871	BUNIF_04217	-	fliA;RNA polymerase sigma factor FliA	RNA polymerase sigma-70 factor [Bacteroides]	--------	PUL40	0
tig00000243	4270883	4271086	BUNIF_04218	-	hypothetical protein;	glycoside hydrolase family 92 protein [Bacteroides uniformis]	GH92	PUL40	0
tig00000243	4271083	4273113	BUNIF_04219	-	hypothetical protein;	glycoside hydrolase family 92 protein [Bacteroides uniformis]	GH92	PUL40	0
tig00000243	4273287	4275299	BUNIF_04220	+	gph_4;Phosphoglycolate phosphatase	HAD-IA family hydrolase [Bacteroides uniformis]	--------	PUL40	0
tig00000243	4275526	4275843	BUNIF_04221	+	rplU;50S ribosomal protein L21	50S ribosomal protein L21 [Bacteroides]	--------	PUL40	0
tig00000243	4275866	4276135	BUNIF_04222	+	rpmA;50S ribosomal protein L27	50S ribosomal protein L27 [Bacteroides]	--------	PUL40	0
tig00000243	4276277	4277551	BUNIF_04223	+	serS;Serine--tRNA ligase	serine--tRNA ligase [Bacteroides]	GH1	PUL40	0
tig00000243	4277699	4278400	BUNIF_04224	-	btsR_3;Transcriptional regulatory protein BtsR	response regulator transcription factor [Bacteroides]	--------	PUL40	0
tig00000243	4278402	4279415	BUNIF_04225	-	hypothetical protein;	histidine kinase [Bacteroides]	--------	PUL40	0
tig00000243	4279421	4281556	BUNIF_04226	-	hypothetical protein;	TonB-dependent receptor [Bacteroides]	--------	PUL40	0
tig00000243	4281753	4284053	BUNIF_04227	+	pyrK_2;Dihydroorotate dehydrogenase B (NAD(+))%2C electron transfer subunit	bifunctional dihydroorotate dehydrogenase B NAD binding subunit/NADPH-dependent glutamate synthase [Bacteroides]	--------	PUL40	0
tig00000243	4284161	4285807	BUNIF_04228	+	hypothetical protein;	hypothetical protein [Bacteroides]	--------	PUL40	0
tig00000243	4285871	4286224	BUNIF_04229	-	panD;Aspartate 1-decarboxylase	aspartate 1-decarboxylase [Bacteroides]	--------	PUL40	0
tig00000243	4286257	4287114	BUNIF_04230	-	panC;Pantothenate synthetase	pantoate--beta-alanine ligase [Bacteroides uniformis]	--------	PUL40	0
tig00000243	4287361	4288185	BUNIF_04231	+	glgA_2;Glycogen synthase	glycogen synthase [Bacteroides]	GT5	PUL40	0
tig00000243	4288209	4289792	BUNIF_04232	+	hypothetical protein;	DUF4270 domain-containing protein [Bacteroides]	--------	PUL40	0
tig00000243	4289873	4291288	BUNIF_04233	-	hypothetical protein;	alpha-amylase [Bacteroides]	GH57	PUL40	0
tig00000243	4291306	4292574	BUNIF_04234	-	glgM_2;Alpha-maltose-1-phosphate synthase	glycosyltransferase family 4 protein [Bacteroides uniformis]	GT4	PUL40	0
tig00000243	4292589	4294529	BUNIF_04235	-	hypothetical protein;	4-alpha-glucanotransferase [Bacteroides]	GH133	PUL40	0
tig00000243	4294566	4294682	BUNIF_04236	+	hypothetical protein;	#N/A	--------	PUL40	0
tig00000243	4294700	4295389	BUNIF_04237	+	hypothetical protein;	rhomboid family intramembrane serine protease [Bacteroides]	--------	PUL40	0
tig00000243	4295491	4296153	BUNIF_04238	+	hypothetical protein;	Crp/Fnr family transcriptional regulator [Bacteroides]	--------	PUL40	0
tig00000243	4296174	4296860	BUNIF_04239	-	hypothetical protein;	lipase [Bacteroides uniformis]	GH29	PUL40	0
tig00000243	4296942	4298249	BUNIF_04240	-	guaA_1;GMP synthase [glutamine-hydrolyzing]	glutamine-hydrolyzing GMP synthase [Bacteroides]	--------	PUL40	0
tig00000243	4298289	4299842	BUNIF_04241	-	guaA_2;GMP synthase [glutamine-hydrolyzing]	glutamine-hydrolyzing GMP synthase [Bacteroides]	--------	PUL40	0
tig00000243	4299867	4300127	BUNIF_04242	+	hypothetical protein;	hypothetical protein [Bacteroides]	--------	PUL40	4314370
tig00000243	4314370	4315530	BUNIF_04262	-	hypothetical protein;	hypothetical protein [Bacteroides sp. AF29-11]	CBM38	PUL41	0
tig00000243	4315554	4316924	BUNIF_04263	-	hypothetical protein;	hypothetical protein [Bacteroides uniformis]	GH116	PUL41	0
tig00000243	4316950	4318767	BUNIF_04264	-	hypothetical protein;	family 20 glycosylhydrolase [Bacteroides uniformis]	GH20	PUL41	0
tig00000243	4318760	4321369	BUNIF_04265	-	Beta-xylosidase;	glycosyl hydrolase family 3 [Bacteroides]	GH3	PUL41	0
tig00000243	4321407	4322567	BUNIF_04266	-	hypothetical protein;	DUF2961 domain-containing protein [Bacteroides]	--------	PUL41	0
tig00000243	4322613	4323809	BUNIF_04267	-	hypothetical protein;	exo-alpha-sialidase [Bacteroides]	GH0	PUL41	0
tig00000243	4323893	4325092	BUNIF_04268	-	SusD-like protein P2;	RagB/SusD family nutrient uptake outer membrane protein [Bacteroides]	--------	PUL41	0
tig00000243	4325158	4325382	BUNIF_04269	-	hypothetical protein;	RagB/SusD family nutrient uptake outer membrane protein [Bacteroides uniformis]	--------	PUL41	0
tig00000243	4325395	4328646	BUNIF_04270	-	TonB-dependent receptor P3;	TonB-dependent receptor [Bacteroides]	--------	PUL41	0
tig00000243	4328736	4331297	BUNIF_04271	-	hypothetical protein;	hypothetical protein [Bacteroides]	GH116	PUL41	0
tig00000243	4331325	4332734	BUNIF_04272	-	xylT;D-xylose transporter	sugar porter family MFS transporter [Bacteroides uniformis]	--------	PUL41	0
tig00000243	4332749	4333534	BUNIF_04273	-	pgiA_1;Glucose-6-phosphate isomerase	glucose-6-phosphate isomerase [Bacteroides]	--------	PUL41	0
tig00000243	4333527	4335290	BUNIF_04274	-	hypothetical protein;	hypothetical protein [Bacteroides]	--------	PUL41	0
tig00000243	4335274	4336233	BUNIF_04275	-	glcK_2;Glucokinase	ROK family protein [Bacteroides]	--------	PUL41	0
tig00000243	4336230	4336793	BUNIF_04276	-	pgiA_2;Glucose-6-phosphate isomerase	glucose-6-phosphate isomerase [Bacteroides]	--------	PUL41	0
tig00000243	4336975	4337859	BUNIF_04277	-	rhaR_7;HTH-type transcriptional activator RhaR	AraC family transcriptional regulator [Bacteroides]	--------	PUL41	0
tig00000243	4338047	4338937	BUNIF_04278	+	hypothetical protein;	YitT family protein [Bacteroides]	--------	PUL41	4446099
tig00000243	4446099	4446911	BUNIF_04380	-	nagB_2;Glucosamine-6-phosphate deaminase	glucosamine-6-phosphate deaminase [Bacteroides]	CE9	PUL42	0
tig00000243	4446955	4448154	BUNIF_04381	-	fprA;Nitric oxide reductase	FprA family A-type flavoprotein [Bacteroides]	--------	PUL42	0
tig00000243	4448216	4449145	BUNIF_04382	-	hypothetical protein;	TIGR01212 family radical SAM protein [Bacteroides]	--------	PUL42	0
tig00000243	4449461	4449745	BUNIF_04383	+	hypothetical protein;	ROK family protein [Bacteroides]	--------	PUL42	0
tig00000243	4449810	4450421	BUNIF_04384	+	glcK_3;Glucokinase	ROK family protein [Bacteroides]	--------	PUL42	0
tig00000243	4450414	4451565	BUNIF_04385	+	hypothetical protein;	MFS transporter [Bacteroides]	--------	PUL42	0
tig00000243	4451597	4452358	BUNIF_04386	+	note=UPF0309 protein BH3325;	sugar isomerase domain-containing protein [Bacteroides]	--------	PUL42	0
tig00000243	4452560	4454773	BUNIF_04387	+	dap4;Dipeptidyl aminopeptidase 4	S9 family peptidase [Bacteroides]	--------	PUL42	0
tig00000243	4454773	4455654	BUNIF_04388	+	lipA;Lipoyl synthase	lipoyl synthase [Bacteroides]	--------	PUL42	0
tig00000243	4455701	4457491	BUNIF_04389	+	hypothetical protein;	hypothetical protein [Bacteroides]	--------	PUL42	0
tig00000243	4457488	4458345	BUNIF_04390	-	fabI;Enoyl-[acyl-carrier-protein] reductase [NADH] FabI	enoyl-ACP reductase [Bacteroides]	--------	PUL42	0
tig00000243	4458408	4458653	BUNIF_04391	+	hypothetical protein;	#N/A	--------	PUL42	0
[truncated: 105 more rows]

## Sheet: Sheet2
	tig00000243	77744	79957	BUNIF_00462	-	Beta-glucosidase BoGH3A;	glycosyl hydrolase [Bacteroides uniformis]	GH3	PUL1
[truncated: 33 more rows]
